# Supplementary material for: Inflammasome-Driven Fatal Acute-on-Chronic Liver Failure Triggered by Mild COVID-19
Source: Viruses. 2024 Oct 21;16(10):1646. doi: 10.3390/v16101646 (PMC11512379; doi:10.3390/v16101646)
Supplement: Supplementary file 1 [file viruses-16-01646-s001.zip]

Archive with 3 entries (3 files):
- PBC COVID_to_Control_DEGs.xlsx
- PBC COVID_to_PBC_DEGs.xlsx
- PBC Supp_Proof_Final.pdf
