# Supplementary material for: Inflammasome-Driven Fatal Acute-on-Chronic Liver Failure Triggered by Mild COVID-19
Source: Viruses. 2024 Oct 21;16(10):1646. doi: 10.3390/v16101646 (PMC11512379; doi:10.3390/v16101646)
Supplement: Supplementary file 1 [file viruses-16-01646-s001.zip › PBC COVID_to_Control_DEGs.xlsx]

## Sheet: PBC_to_control_DEGs
gene name	log2 fold change	log2 CPM
MYH2	13.6595	4.84408
ITIH4	8.38777	9.65048
RGPD5	12.5095	3.70301
TTN	10.8431	8.38828
CRYAA.1	11.5646	4.03293
TIMP3	11.8854	3.08987
HBA1	15.5514	12.5114
MYBPC1	12.9882	5.69063
ZBTB20	6.78327	4.51293
CRYAA	11.5609	4.03303
DCAF8.1	11.1422	3.61269
A1BG	8.1792	7.43967
STAG3L1	10.436	3.56384
CD177	10.6027	2.38128
IRF9.1	10.0334	2.99711
CKM	14.55	6.67769
ACTC1	14.9095	6.63253
MIA2	8.09688	4.30206
CD68	8.95778	2.79097
HSF2BP	10.8344	4.2533
EIF3CL	8.96961	3.85479
ANKRD2	12.6266	5.54321
CBWD6	10.3289	2.80616
TNNI1	12.5129	5.42632
HBM	10.5246	2.30047
EIF3C	6.40025	3.91869
RAB24	6.79307	3.59523
MYL2	14.878	7.57307
ACTA1	14.4621	8.94608
ARL6IP4	8.81195	3.90739
SNX29P2.1	11.076	2.84174
ATP6V0C	9.64783	2.7838
FKBP2	-11.5425	6.04343
FAM156A	9.53207	2.69163
SPTB	7.76683	2.55029
MALAT1	7.84812	11.8137
PYURF	-12.9711	5.55784
NDUFA13	8.66248	3.83641
WNK4	10.2973	2.47442
TRPV1.1	10.2016	2.69974
GTF2IP1	6.36764	3.86062
HBA2	12.4812	12.6958
CFB	17.5088	7.77199
CFB.1	17.5088	7.77199
CFB.2	17.5088	7.77199
CFB.3	17.5088	7.77199
CFB.4	17.5088	7.77199
CFB.5	17.5088	7.77199
CFB.7	17.5088	7.77199
CFB.6	5.79657	7.89609
MALAT1.1	21.5207	11.7827
POLD4	4.75987	4.22066
SNCA	6.60483	3.73564
SLC11A1	5.68862	4.18387
BAAT.1	16.1326	6.39773
CHTF8	-12.9305	5.51731
SUMO2.1	8.96052	3.0958
PAK3	8.02821	2.96871
CASQ1	11.5852	4.03902
GUSBP11	9.71182	2.22117
FLNC	8.32441	4.50059
MTFP1	8.61467	1.80392
POLR2J2	9.50978	1.33812
SMG1P1	9.52537	4.01507
NPIPB3	8.10306	3.99338
HLA-E.1	14.9657	5.23466
HLA-E.2	14.9657	5.23466
HLA-E.3	14.9657	5.23466
HLA-E.4	14.9657	5.23466
HLA-E.5	14.9657	5.23466
HLA-E.6	14.9657	5.23466
TNNT3	12.5309	5.63857
TRIM74	9.14816	3.61162
SLC4A1	8.93033	3.36426
NNMT.1	16.6269	6.89105
HSPA1A.1	15.6139	5.88034
HSPA1A.2	15.6139	5.88034
HSPA1A.3	15.6139	5.88034
HSPA1A.4	15.6139	5.88034
MYH7	15.2634	5.53103
NDUFV2	6.82338	4.00825
GABARAP	6.06217	4.68705
MYLPF	9.8649	4.98361
CES1.1	15.3748	5.64203
RAB43P1	9.52984	2.86348
LINC00674	4.6011	2.94793
NDUFA7	10.3958	1.64599
RGS9	7.28645	3.5666
ZGPAT	5.72035	2.91642
DGCR6	8.52548	2.27606
MTPN	-12.4904	5.07825
AGO2	5.30784	3.63493
TNNT1	12.36	6.9112
SMG1P3	8.17833	3.90504
KCNG2	11.1675	2.38906
LINC00313	8.94873	2.41435
RAB3B	8.49055	2.77348
LDB3	8.84786	4.20489
EEF1D.1	13.9657	4.24159
SNX29P2	7.3896	2.87863
LY6E.1	14.7656	5.03554
PYGM	7.61891	3.82764
CTAGE6	9.80015	1.10674
ACTN2	7.52626	5.17375
MIR3591	-10.2534	6.43801
HSPA1B.1	14.8885	5.15802
HSPA1B.2	14.8885	5.15802
HSPA1B.3	14.8885	5.15802
HSPA1B.4	14.8885	5.15802
LIME1	5.97056	3.19201
ADM	5.45472	6.46945
PFKP	5.71927	3.14924
PCNT	4.90654	6.05777
HIF1A-AS2	10.4361	1.684
UBC	4.33967	10.1558
NRAP	7.18124	3.57018
EEF1G	14.0992	4.37383
CA3	8.44987	7.07395
HNRNPH2	-7.28236	5.28708
MICAL3	5.51657	5.28594
DDT.1	14.1075	4.38197
GDF15	6.88564	5.04025
TM9SF1	4.94931	2.66321
PDXP	7.47041	2.18827
TNNI2	8.94432	3.95478
TCAP	9.31867	5.83339
DDX39B	-12.5037	5.09147
RABGEF1	4.60442	2.46893
MYH1	10.051	3.01028
ANK1	7.53274	2.03985
UGT2B10.1	13.5906	3.87069
TNNC2	11.673	5.46953
SERPINA10.1	13.7058	3.98463
RYR1	5.83055	2.70223
SLC6A8	5.27431	2.72741
LHX4-AS1	-10.9373	3.53281
EPPK1	7.60886	3.92249
HBD	9.52253	3.11807
ANKRD20A1	9.52105	0.83871
TRIM58	8.76474	2.8301
MB	9.13355	5.95524
RPS9.1	13.5469	3.82732
RPS9.2	13.5469	3.82732
RPS9.3	13.5469	3.82732
RPS9.4	13.5469	3.82732
RPS9.5	13.5469	3.82732
RPS9.6	13.5469	3.82732
RPS9.7	13.5469	3.82732
RPS9.8	13.5469	3.82732
RPS9.9	13.5469	3.82732
SERPINA6.1	13.8668	4.14354
NPIPB5	6.21641	3.96999
TNFRSF14.1	13.6346	3.91426
UTP14C	-11.0384	3.63312
ANKRD1	9.1183	2.25767
ATP2A1	6.88701	3.21644
IGFN1	9.06354	2.02251
CLPTM1L.1	13.9612	4.23741
ADH6	-6.24141	9.38961
GPS2	6.55822	3.35474
CBWD3	4.91574	3.25929
HILPDA	4.96283	3.4318
CFHR2	4.83747	2.3451
ANKRD23	5.99713	2.62835
ALAS2	7.75633	3.44936
F8A3	8.84333	1.40668
TRIM56	5.40578	3.74091
ECEL1	9.50411	2.27087
TUBB	13.4101	3.69233
TUBB.2	13.4101	3.69233
TUBB.3	13.4101	3.69233
TUBB.4	13.4101	3.69233
TUBB.5	13.4101	3.69233
TUBB.6	13.4101	3.69233
TUBB.7	13.4101	3.69233
MYO7B	6.80069	2.50444
KLHL41	8.0593	4.00039
TAPBP	14.0219	4.29747
TAPBP.1	14.0219	4.29747
TAPBP.2	14.0219	4.29747
TAPBP.4	14.0219	4.29747
MYL3	7.06431	3.29527
CYP2D6.1	13.8527	4.12996
CYP2D6.2	13.8527	4.12996
CYP2D6.3	13.8527	4.12996
CYP2D6.4	13.8527	4.12996
BCKDHA	8.36577	2.22064
LMOD2	9.37503	1.58953
HSPB7	8.16179	4.24927
THSD7A	4.48582	3.33578
IRF7.1	13.318	3.60182
ADH4	-8.2239	12.1823
SMYD1	9.50537	0.824056
BRD2.1	13.5106	3.79185
BRD2.2	13.5106	3.79185
BRD2.3	13.5106	3.79185
BRD2.4	13.5106	3.79185
BRD2.5	13.5106	3.79185
BRD2.6	13.5106	3.79185
YTHDC1.1	13.2821	3.56643
ADH1A	-7.37187	11.2719
MYF6	10.8396	3.30165
FOXQ1	7.45996	2.04686
MYOZ2	10.6056	4.03474
ALPK3	5.13752	4.15632
NAP1L4.1	13.142	3.4285
CDK11A	6.75901	2.87545
RASA4	7.72333	3.1314
YWHAE.1	14.0022	4.27755
NBPF15	3.73689	4.76983
PRODH	10.7116	6.36463
CSF3R	4.23334	4.15442
IER3.1	13.2176	3.50268
IER3.2	13.2176	3.50268
IER3.3	13.2176	3.50268
IER3.4	13.2176	3.50268
IER3.5	13.2176	3.50268
CHRNA1	10.6827	2.45323
CYTH2	5.44208	2.67343
CYP51A1	8.24065	3.55482
C4B.1	18.8324	9.09488
C4B.2	18.8324	9.09488
C4B.3	18.8324	9.09488
C4B.4	18.8324	9.09488
BDKRB2	7.11625	2.37852
IGHG1.1	13.1649	3.45087
TYMP	4.31722	5.38024
POLR2F	8.61434	2.57054
XIRP2	14.825	5.09461
RBM38	4.8356	4.16438
HLA-A.1	13.0587	3.34658
HLA-A.2	13.0587	3.34658
HLA-A.3	13.0587	3.34658
HLA-A.4	13.0587	3.34658
HLA-A.5	13.0587	3.34658
HLA-A.6	13.0587	3.34658
HLA-A.7	13.0587	3.34658
C4A	18.8357	9.09821
C4A.1	18.8357	9.09821
C4A.2	18.8357	9.09821
MYOZ1	9.12429	4.55656
MRPL38	4.67426	2.70336
TRIM54	9.77433	1.5792
SLC5A6	4.08587	6.74472
TC2N.1	13.08	3.36768
PIK3R2	8.75579	1.01567
SLCO5A1	6.3425	1.26101
SCUBE1	6.29158	3.07584
PADI2	6.20097	2.38214
RRAD	8.56453	4.19378
EEF1A2	8.49029	1.29734
MAFIP.1	8.89632	2.1211
RAP1GAP	4.79876	5.45259
GPRASP2	-8.10975	3.40919
C2.1	14.8861	5.15568
C2.2	14.8861	5.15568
C2.3	14.8861	5.15568
C2.4	14.8861	5.15568
C2.5	14.8861	5.15568
C2.6	14.8861	5.15568
PDLIM3	6.17647	5.42557
CYP21A2	13.0382	3.32668
CYP21A2.1	13.0382	3.32668
CYP21A2.3	13.0382	3.32668
CYP21A2.4	13.0382	3.32668
CYP21A2.5	13.0382	3.32668
HERC2P2	7.77561	4.29871
MUC13	9.05466	3.98965
MAFIP	9.08847	2.11927
IRF4	4.84613	2.9373
DIABLO	4.52777	2.16841
CRYAB	6.82336	6.1039
MGAM	6.36599	1.78511
PDXDC1.1	13.002	3.29112
PDXDC1.2	13.002	3.29112
TNNC1	7.54937	4.14411
NPIPA7	8.66259	2.00131
TDO2.1	12.907	3.1975
EHD2	4.88397	4.83252
ZNF410	6.24143	1.93415
FLOT1.1	13.2413	3.52587
FLOT1.2	13.2413	3.52587
FLOT1.3	13.2413	3.52587
FLOT1.4	13.2413	3.52587
FLOT1.5	13.2413	3.52587
FLOT1.6	13.2413	3.52587
FLOT1.7	13.2413	3.52587
GRAMD4	5.75419	7.8165
DDTL.1	13.9026	4.17882
ATP2B4	3.85437	6.30337
PUF60.1	12.8344	3.12646
SLC17A2	-4.93114	6.15539
MUC20.1	13.025	3.3132
MUC20.2	13.025	3.3132
MUC20.3	13.025	3.3132
MUC20.4	13.025	3.3132
PPP1R27	8.65266	2.60632
ABCB11.1	13.5187	3.79998
TRPV1	8.34581	2.71371
PRPF8.1	14.042	4.31747
ANXA10	-6.91363	6.87581
SYNPO2L	8.91621	0.782806
ZNF197	-6.81189	3.53027
DEFA3	9.04752	3.25454
DNAJA3.1	12.8295	3.12153
RNH1.1	13.0367	3.32534
NEB	8.18698	7.3981
TNXB.1	12.9355	3.22594
TNXB.2	12.9355	3.22594
TNXB.3	12.9355	3.22594
TNXB.4	12.9355	3.22594
TNXB.5	12.9355	3.22594
TNXB.6	12.9355	3.22594
TNXB.7	12.9355	3.22594
GRK5-IT1	9.44472	0.777427
C4B_2	18.7203	8.98285
ITIH4-AS1	9.1211	4.5277
NOMO3.1	12.8555	3.14753
BDH1.1	12.7359	3.03034
TESC	5.46393	2.86091
GGNBP2	12.9091	3.19936
C10orf71	8.67055	0.590785
CTAGE8	7.4951	1.87439
SYT8	11.4357	4.16454
EEF1A1P6	4.57154	3.60841
SEC22B.1	12.6579	2.95405
PNPLA3	4.4556	6.05246
MKNK2	4.04765	7.67346
RGPD6	13.5012	3.78272
PROX1-AS1.1	8.81956	0.212608
RNASE4.1	13.3873	3.66964
NOS1AP	5.50509	2.91114
LMOD3	9.63116	1.83732
BAG6	13.3399	3.62373
BAG6.2	13.3399	3.62373
BAG6.3	13.3399	3.62373
BAG6.4	13.3399	3.62373
BAG6.5	13.3399	3.62373
BAG6.6	13.3399	3.62373
MYOT	7.48995	4.13941
ARHGEF18	6.0937	2.05372
INTS3.1	12.6867	2.98231
HLA-B	13.1335	3.41965
HLA-B.1	13.1335	3.41965
HLA-B.2	13.1335	3.41965
HLA-B.3	13.1335	3.41965
HLA-B.4	13.1335	3.41965
SKIV2L.1	13.2611	3.54606
SKIV2L.2	13.2611	3.54606
SKIV2L.3	13.2611	3.54606
SKIV2L.4	13.2611	3.54606
SKIV2L.5	13.2611	3.54606
PXMP2.1	12.7081	3.00253
RPL36AL	-9.74278	7.20825
DHX16.1	12.5393	2.838
DHX16.2	12.5393	2.838
DHX16.3	12.5393	2.838
DHX16.4	12.5393	2.838
DHX16.5	12.5393	2.838
DHX16.6	12.5393	2.838
DHX16.7	12.5393	2.838
RASA4B	12.5527	2.85122
PSMA6	5.0565	3.45726
B2M.1	17.0858	7.34933
SDHD.1	13.8197	4.09672
IFI30	7.25294	2.78865
STAG3L2	5.3974	3.22112
XIRP1	12.8498	3.14117
VCAN	4.08397	3.65565
GLYAT	-5.74364	8.55562
RPL41.1	13.8075	4.08473
RPL41.2	13.8075	4.08473
ANKRD36	5.48087	2.89774
CWC25.1	13.1241	3.41043
OBSCN	5.75852	3.47201
TPM2	7.01834	7.28507
PTPRK.1	12.5	2.79993
KLC1.1	13.3486	3.63227
FMO3	-5.7982	10.0186
CD302	-10.3559	7.86364
TRAPPC5	7.23406	2.06486
POU5F2	8.46528	0.391016
HAO2	-5.01384	8.16596
MTG1	4.23714	3.86203
BDP1.1	12.7914	3.08493
WTAPP1	10.704	2.86253
BCAP29	-5.16335	4.88562
DECR2.1	12.4257	2.72758
FAM156B	12.3954	2.69801
TJP1.1	12.7286	3.02348
DDX24.1	12.6376	2.93358
GALT.1	12.3794	2.68222
RGPD1	9.68653	2.82774
RN7SKP80	9.63573	0.945423
RPL9.1	13.8163	4.09332
RGPD4	8.447	0.38429
HBB	8.76843	12.1804
IKBKG	5.58195	3.21077
SLC25A10.1	12.6612	2.95753
RPL7L1P3	6.79967	1.81075
RASA4DP	8.00401	1.07345
PAXBP1.1	12.3857	2.68872
CTAGE4	7.53908	2.0524
APOA1-AS	6.67339	7.88756
SPATA13.1	13.6398	3.91962
TC2N	3.73831	3.81689
TARDBP.1	13.0625	3.34978
HPN-AS1	9.26847	2.03504
HLA-C	-5.3639	8.32137
MAFK	4.36758	4.34684
SDHAP1	4.49731	5.26458
CYP21A1P.1	12.7116	3.00685
CYP21A1P.2	12.7116	3.00685
CYP21A1P.3	12.7116	3.00685
GP2	11.3509	3.80304
CHRNB2	9.05056	1.81998
CNTNAP3P2	7.43527	1.4666
SLC39A7.1	12.4465	2.74713
SLC39A7.2	12.4465	2.74713
SLC39A7.3	12.4465	2.74713
SLC39A7.4	12.4465	2.74713
SLC39A7.5	12.4465	2.74713
GOLGA6L4	6.77169	1.24935
MYO19.1	12.4343	2.73619
MEG8	6.38069	1.55823
ARHGEF34P	7.47158	3.69919
BCAR1	4.83771	4.92045
CHCHD10.1	12.6926	2.98838
MBOAT7.1	12.2018	2.51005
MBOAT7.2	12.2018	2.51005
MBOAT7.3	12.2018	2.51005
MBOAT7.4	12.2018	2.51005
MBOAT7.5	12.2018	2.51005
MBOAT7.6	12.2018	2.51005
MBOAT7.7	12.2018	2.51005
MBOAT7.8	12.2018	2.51005
MBOAT7.9	12.2018	2.51005
HHATL	9.71066	1.00326
PON1	-5.01552	9.691
HES4	6.79819	2.3424
MCCC2.1	12.3211	2.62609
GUSBP9	8.70481	1.25581
OCLN.1	12.1744	2.48342
MLLT6.1	12.5354	2.83481
SDHAP2	14.2547	4.52846
VPS52	12.1862	2.49451
VPS52.2	12.1862	2.49451
VPS52.3	12.1862	2.49451
VPS52.4	12.1862	2.49451
VPS52.5	12.1862	2.49451
VPS52.6	12.1862	2.49451
ARHGEF5	4.92592	4.32329
ABHD16A	5.54452	2.15702
PLXNA3	4.62618	3.00788
PKD1P1	13.9548	4.23122
CCDC183	5.64924	0.909821
KRBA2	8.08739	0.70924
PHF11	-6.27796	4.51474
TRIM27.1	12.1174	2.42809
TRIM27.2	12.1174	2.42809
TRIM27.3	12.1174	2.42809
TRIM27.4	12.1174	2.42809
TRIM27.5	12.1174	2.42809
TRIM27.6	12.1174	2.42809
LILRB3	5.40393	1.99888
DES	8.2273	5.80308
AK4P3	7.54582	0.64448
ABCF1.1	12.106	2.41723
ABCF1.2	12.106	2.41723
ABCF1.3	12.106	2.41723
ABCF1.4	12.106	2.41723
ABCF1.5	12.106	2.41723
ABCF1.6	12.106	2.41723
NDUFA7.1	6.66185	1.70622
ARL17A	5.69626	2.02461
SARNP	4.73139	2.13768
CALCA	6.87761	1.39077
PTPRC.1	12.2532	2.56028
PCSK1N	8.55553	-0.00111493
AAK1	2.96565	4.24707
TRDN	9.33119	5.19657
NEXN-AS1	10.4342	1.68181
HMOX2.1	12.1452	2.45465
ADH1B	-6.5088	12.7799
NBPF10	4.60208	3.56991
ACSM3	-5.00219	7.28063
RILP.1	13.0048	3.29428
RAB11FIP3.1	13.2664	3.55146
LIMK2	3.45256	4.19104
LINC01093	-5.02313	6.3648
PHC1P1	7.80569	0.693393
RDH13.1	12.0247	2.33877
LPCAT1	3.34701	4.51517
ANKRD33B	8.83882	0.733323
TLE6	4.46434	1.70754
LSM14A.1	12.0075	2.32216
IDS.1	7.23165	2.36873
NBEAL1	3.63467	4.29479
KDM4B	4.17978	5.58196
EDEM2	-5.54792	4.49111
RGL2	12.0149	2.32876
RGL2.1	12.0149	2.32876
RGL2.2	12.0149	2.32876
RGL2.4	12.0149	2.32876
CLN8.1	12.6727	2.96904
GLYATL1	-4.09076	8.43594
STK19.1	12.4231	2.72414
STK19.2	12.4231	2.72414
STK19.3	12.4231	2.72414
STK19.4	12.4231	2.72414
STK19.5	12.4231	2.72414
GRIN3B	9.0812	1.85266
TAP1.1	12.0117	2.32563
TAP1.2	12.0117	2.32563
TAP1.3	12.0117	2.32563
TAP1.4	12.0117	2.32563
TAP1.5	12.0117	2.32563
TAP1.6	12.0117	2.32563
TAP1.7	12.0117	2.32563
SLC51A	2.88611	6.49146
DXO.1	12.4018	2.70334
DXO.2	12.4018	2.70334
DXO.3	12.4018	2.70334
DXO.4	12.4018	2.70334
DXO.5	12.4018	2.70334
CFHR5	-4.87627	7.31847
KRAS.1	12.0051	2.31926
A1BG-AS1	6.37435	3.74372
KCNE1.1	8.05035	1.56604
BLOC1S5	-7.99917	3.2836
RRN3.1	12.471	2.77225
THTPA	5.48873	2.19981
CKMT2	7.34979	2.81032
DAXX.1	11.9956	2.30996
DAXX.2	11.9956	2.30996
DAXX.3	11.9956	2.30996
DAXX.4	11.9956	2.30996
DAXX.5	11.9956	2.30996
MTMR10.1	12.0869	2.39926
YBX3	4.81658	6.36708
IFNGR2.1	12.3509	2.65379
RASD1	4.80611	5.65918
STAG3L5P-PVRIG2P-PILRB	7.86024	1.94515
CLIC1	13.7682	4.04572
CLIC1.2	13.7682	4.04572
CLIC1.3	13.7682	4.04572
CLIC1.4	13.7682	4.04572
CLIC1.5	13.7682	4.04572
CLIC1.6	13.7682	4.04572
COL1A1	3.80195	5.47327
CYP21A2.2	4.46063	3.61428
RTN4R	4.93573	1.88009
CLK2.1	11.9014	2.21999
OGFOD2	5.56531	0.82112
HERC2.1	13.5324	3.81364
GPSM1	5.49456	2.1519
FOXO3B	6.47695	1.0215
TGM2	3.60845	7.92663
KRTCAP2	5.15298	2.81503
PAQR4	4.90662	1.92056
PHF1.1	11.8859	2.20508
PHF1.2	11.8859	2.20508
NBPF14.1	3.82296	4.87259
PPP1R10.1	11.8401	2.1607
PPP1R10.2	11.8401	2.1607
PPP1R10.3	11.8401	2.1607
PPP1R10.4	11.8401	2.1607
PPP1R10.5	11.8401	2.1607
PPP1R10.6	11.8401	2.1607
ITPK1.1	12.4545	2.75623
GTF2I	3.73193	4.43898
NOD2	5.22771	3.34853
IGHG2.1	11.8319	2.15271
SRXN1	11.8551	2.17484
NPIPB11	5.84108	2.58708
ABR.1	11.9681	2.28467
ABR.2	11.9681	2.28467
ARL14	9.7654	3.34343
NEU1	11.8237	2.14454
NEU1.2	11.8237	2.14454
NEU1.3	11.8237	2.14454
NEU1.4	11.8237	2.14454
NEU1.5	11.8237	2.14454
NEU1.6	11.8237	2.14454
NEU1.7	11.8237	2.14454
RPH3AL.1	12.4803	2.78136
SLC7A5	4.17127	4.61536
CDIP1.1	12.2458	2.55341
HMGN2P6	8.60096	1.15162
CGA	8.68238	0.572943
AK1	4.78323	3.8062
NAIP	5.30484	2.2819
ANKRD36B	5.73561	2.33255
TRIM26	12.8361	3.12898
TRIM26.1	12.8361	3.12898
TRIM26.2	12.8361	3.12898
TRIM26.3	12.8361	3.12898
TRIM26.4	12.8361	3.12898
TRIM26.5	12.8361	3.12898
TRIM26.6	12.8361	3.12898
NGRN	3.54353	3.56029
PNPLA5	12.3233	2.62866
APOM.1	12.3766	2.67869
APOM.2	12.3766	2.67869
APOM.3	12.3766	2.67869
APOM.4	12.3766	2.67869
APOM.5	12.3766	2.67869
APOM.6	12.3766	2.67869
CEP170.1	11.9435	2.26096
RPS18	13.4018	3.68374
RPS18.1	13.4018	3.68374
RPS18.2	13.4018	3.68374
RPS18.3	13.4018	3.68374
RPS18.5	13.4018	3.68374
CISD3	12.5872	2.88392
APBB3	3.726	4.93174
UGT2B7	-4.86348	10.2561
MIF.1	13.3275	3.61043
IL1R2	3.58245	3.6439
GATAD2B.1	12.0698	2.38298
DUSP8.1	13.058	3.34657
DUSP8.2	13.058	3.34657
LRCH4	5.55712	3.11636
HRH2	7.73696	0.604552
PSMA1.1	12.8244	3.11596
NAV2-AS2	8.57566	-0.00275205
DLG5.1	12.0254	2.34007
C4A.3	5.46918	9.25243
RNF5	12.3623	2.6648
RNF5.2	12.3623	2.6648
RNF5.3	12.3623	2.6648
RNF5.4	12.3623	2.6648
RNF5.5	12.3623	2.6648
RNF5.6	12.3623	2.6648
UGT2B15.1	13.5629	3.84269
MMP25	4.80966	1.96124
SRPK3	8.87449	0.74998
SMTNL2	7.79261	2.01049
TUBB2B	5.08015	1.77898
ARHGEF26.1	11.8836	2.2033
CBS	5.10511	5.92444
DDX47	4.53202	2.39309
CFHR2.1	11.8047	2.12606
NDST2	6.87606	1.33225
ARHGEF16	4.49042	3.16899
KDM4C.1	12.757	3.05154
ABHD16A.1	11.6954	2.0214
ABHD16A.2	11.6954	2.0214
ABHD16A.3	11.6954	2.0214
ABHD16A.4	11.6954	2.0214
ABHD16A.5	11.6954	2.0214
ABHD16A.6	11.6954	2.0214
SULT2A1	-4.80816	9.47253
RBM34	4.61377	1.75948
SCAMP3.1	11.9761	2.29075
DNLZ	7.80786	0.853183
NOMO2	5.0389	3.34157
NSF.1	11.8211	2.14321
NSF.2	11.8211	2.14321
REL	3.86264	3.01372
HLA-F	11.6813	2.00797
HLA-F.2	11.6813	2.00797
HLA-F.3	11.6813	2.00797
HLA-F.4	11.6813	2.00797
HLA-F.5	11.6813	2.00797
HLA-F.6	11.6813	2.00797
SFN	7.48797	0.391508
ZNF564	6.81462	0.478765
ATF6B	11.6572	1.98565
ATF6B.2	11.6572	1.98565
ATF6B.3	11.6572	1.98565
CSNK2B.1	12.9088	3.19866
CSNK2B.2	12.9088	3.19866
CSNK2B.3	12.9088	3.19866
CSNK2B.4	12.9088	3.19866
CSNK2B.5	12.9088	3.19866
CSNK2B.6	12.9088	3.19866
SGIP1	4.672	1.91415
SERPINA3	5.41697	7.30223
NAIP.1	11.7986	2.1216
NAIP.2	11.7986	2.1216
ACTBP11	8.29474	-0.236907
BAG3	3.58695	4.3707
CASZ1	4.1007	2.37832
GNL1.1	11.6089	1.93934
GNL1.2	11.6089	1.93934
GNL1.3	11.6089	1.93934
GNL1.4	11.6089	1.93934
GNL1.5	11.6089	1.93934
GNL1.6	11.6089	1.93934
GNL1.7	11.6089	1.93934
TNFRSF12A	5.19911	3.73077
TM9SF1.1	12.1482	2.45689
HSPB2	8.75752	0.151743
PRPF31.1	11.6024	1.93268
PRPF31.2	11.6024	1.93268
PRPF31.3	11.6024	1.93268
PRPF31.4	11.6024	1.93268
PRPF31.5	11.6024	1.93268
PRPF31.6	11.6024	1.93268
PRPF31.7	11.6024	1.93268
PRPF31.8	11.6024	1.93268
PRPF31.9	11.6024	1.93268
U2AF1.1	6.47706	2.83642
PHLDA2	8.55229	-0.00892056
GPS2.1	12.9954	3.28367
GATM	-4.78187	11.4156
SMG1P2	4.2239	2.11902
PDF	8.07138	0.0631153
RBM8A.1	12.9522	3.2412
LINC01001	6.51657	1.63229
PSMD9	3.83284	2.37274
FAM160A1	5.91431	2.35076
FAM120B.1	12.0629	2.37649
WWC1	3.17622	4.81219
LOXL4	3.57112	2.08465
TMEM50B.1	12.5491	2.84661
MEG3	6.33983	7.53433
FAM157A	12.1527	2.46343
FAM157A.1	12.1527	2.46343
PRICKLE4.1	8.24863	0.584511
MAFG	2.85124	3.44674
LINC-PINT	3.42856	3.76066
BEST3	8.89926	0.792986
DUSP13	8.58682	0.00574568
CHMP4A	6.0386	1.74894
WASH7P.2	11.8027	2.12574
SLCO1B3	-6.79064	7.44045
C6orf136.1	11.6965	2.02203
C6orf136.2	11.6965	2.02203
C6orf136.3	11.6965	2.02203
C6orf136.4	11.6965	2.02203
C6orf136.5	11.6965	2.02203
C6orf136.6	11.6965	2.02203
LILRB3.1	11.517	1.85125
LILRB3.2	11.517	1.85125
LILRB3.3	11.517	1.85125
SLC22A15	5.7314	2.45407
SMG1P5	5.97193	2.0545
MAB21L3	6.35762	1.44939
GIMAP5	-9.85201	4.34317
KLF13.1	12.8723	3.16452
STK19	3.31911	3.29228
RPL41P1	4.30373	3.26457
ARL17A.1	11.572	1.90317
ARL17A.2	11.572	1.90317
RNF24	3.80423	2.54911
ALOX5.1	11.6081	1.93925
AADAC	-4.23749	8.72842
LILRB2.1	11.4645	1.80133
LILRB2.2	11.4645	1.80133
LILRB2.3	11.4645	1.80133
LILRB2.4	11.4645	1.80133
NBPF25P	4.25585	2.04971
GRAMD1A	3.52937	4.0001
PRODH.1	8.96278	6.37386
PAIP2.1	7.03925	2.8459
CUTA.1	12.4706	2.77001
LENG8.1	14.4246	4.69713
LENG8.2	14.4246	4.69713
LENG8.3	14.4246	4.69713
GABBR1.1	11.4528	1.79014
GABBR1.2	11.4528	1.79014
GABBR1.3	11.4528	1.79014
GABBR1.4	11.4528	1.79014
GABBR1.5	11.4528	1.79014
GABBR1.6	11.4528	1.79014
CAPN8	6.4985	2.33277
ARHGAP27.1	11.4723	1.80946
TLCD2.1	12.5893	2.88782
ADAM20	7.01826	1.63089
RPGR	3.30445	3.2053
RILPL1	3.45126	2.30838
IER3	4.06195	3.87265
TCIRG1	3.89041	5.366
MRPS18B	11.8616	2.18012
MRPS18B.2	11.8616	2.18012
MRPS18B.3	11.8616	2.18012
MRPS18B.4	11.8616	2.18012
MRPS18B.5	11.8616	2.18012
MRPS18B.6	11.8616	2.18012
SPATA6L	3.86984	3.81324
DGCR6.1	4.38954	2.55393
MEFV	5.24838	1.66455
CACNB1	6.20707	2.20858
SLC10A1	-4.23352	8.45366
RDH13	3.12731	2.96643
ACOX2	-4.17783	7.94529
PCMTD2.1	11.3956	1.73631
NUDT16L1	2.56604	4.68891
NOL3	3.08195	3.98464
CACNA1S	8.15249	0.457971
CAPN3	4.95072	3.16638
FOLH1	-3.92681	5.29015
EBPL	-4.62143	6.98577
DUSP8	7.00628	3.39882
NDUFB8.1	13.4733	3.75425
ZAR1	9.537	0.843666
NPIPA7.1	11.6604	1.98721
NPIPA7.2	11.6604	1.98721
NPIPA7.3	11.6604	1.98721
NPIPA7.4	11.6604	1.98721
GGH	-4.85638	7.27345
LCN2	5.93652	3.89693
ISG20	3.85985	3.15732
EPS8L3	8.52251	2.5424
SYNRG	11.8519	2.17336
RXRB.1	11.4574	1.7956
RXRB.2	11.4574	1.7956
RXRB.3	11.4574	1.7956
RXRB.4	11.4574	1.7956
RXRB.5	11.4574	1.7956
MPV17L.1	11.5419	1.87626
GNL3L	4.39244	2.23559
PSMB3	12.7905	3.08259
KLHL29	5.05481	3.15547
CYP2E1	-5.49998	12.7275
ZC3H12A	4.13385	3.51131
PDE4D	3.64677	3.57973
TMC5	7.19069	1.74729
HK2	4.60267	3.15221
CRIM1.1	11.7325	2.05866
NELFE.1	11.7652	2.08749
NELFE.2	11.7652	2.08749
NELFE.3	11.7652	2.08749
NELFE.4	11.7652	2.08749
NELFE.5	11.7652	2.08749
AGPAT1.1	11.3488	1.69222
AGPAT1.2	11.3488	1.69222
AGPAT1.3	11.3488	1.69222
AGPAT1.4	11.3488	1.69222
AGPAT1.5	11.3488	1.69222
AGPAT1.6	11.3488	1.69222
ASL	4.62654	7.64249
FA2H	8.19264	0.819969
ARPP21	5.34014	3.10233
ULK4	3.59891	2.46751
SNORD3D	9.08628	0.467225
CCL16	11.3955	1.73513
PHPT1	2.97539	5.15082
SMG1P4	7.32639	1.30686
NPIPB4	5.64369	4.07228
RWDD2B	-3.8035	4.46638
KCNN2	-7.96824	5.48058
ADAMTS9	3.98128	3.65884
AQP1.1	11.4616	1.79762
SCG5	-10.8461	3.44238
UGT2B4	-4.5863	9.93866
FAM133DP	7.84674	-0.133784
SBNO2.1	14.8055	5.07558
NDUFA3.1	12.1319	2.44091
NDUFA3.2	12.1319	2.44091
NDUFA3.3	12.1319	2.44091
NDUFA3.4	12.1319	2.44091
NDUFA3.5	12.1319	2.44091
NDUFA3.6	12.1319	2.44091
NDUFA3.7	12.1319	2.44091
NDUFA3.8	12.1319	2.44091
NDUFA3.9	12.1319	2.44091
RUSC1-AS1	6.13088	3.46199
ADH1C	-5.64529	10.6986
SBNO2	5.06496	5.27491
VSNL1	-6.94754	4.48017
MDC1.1	11.4588	1.79728
MDC1.2	11.4588	1.79728
MDC1.3	11.4588	1.79728
MDC1.4	11.4588	1.79728
MDC1.5	11.4588	1.79728
MDC1.6	11.4588	1.79728
MDC1.7	11.4588	1.79728
BAIAP2L2	5.30742	1.87924
PITPNM1	5.23483	4.07592
NDUFB2-AS1	6.98961	2.07873
SERHL	6.73011	0.396044
PPP1R11.1	11.3456	1.68753
PPP1R11.2	11.3456	1.68753
PPP1R11.3	11.3456	1.68753
PPP1R11.4	11.3456	1.68753
PPP1R11.5	11.3456	1.68753
PPP1R11.6	11.3456	1.68753
PPP1R11.7	11.3456	1.68753
URM1.1	11.213	1.56282
PDZK1IP1	7.14526	3.3163
LUCAT1	7.82996	0.473068
SPNS1	6.09757	1.5394
HMGN2P3	4.84313	1.85725
TRIM15	11.2834	1.6308
TRIM15.2	11.2834	1.6308
TRIM15.3	11.2834	1.6308
TRIM15.4	11.2834	1.6308
TRIM15.5	11.2834	1.6308
TRIM15.6	11.2834	1.6308
TRIM15.7	11.2834	1.6308
MXD1	3.04282	3.94121
SLC43A2.1	11.7986	2.12229
GART.1	11.1822	1.53479
MYOM3	6.18312	1.37755
PDLIM7	3.84932	3.00777
LINC01002	6.4431	2.31966
B3GNT3	5.99098	2.00081
MYBPH	8.3744	2.16653
RING1.1	11.1842	1.53681
RING1.2	11.1842	1.53681
RING1.3	11.1842	1.53681
RING1.4	11.1842	1.53681
RING1.5	11.1842	1.53681
SDCCAG8.1	11.1533	1.50678
CCDC92.1	11.1477	1.50145
PANK4.1	12.0819	2.39524
RNF31	3.48427	2.71845
BMP8A	7.7971	0.176352
FBXW5	3.66322	6.31139
ABCB6	5.73789	1.15786
CLTCL1	3.83461	3.81987
PHOSPHO1	6.56871	1.85013
TNXA	11.4907	1.8249
TNXA.1	11.4907	1.8249
TNXA.3	11.4907	1.8249
ADAM8	3.86942	3.24532
MYCBP	-9.77757	2.38731
CORO6	6.69138	2.58082
ACACA	11.98	2.29691
UQCR11.1	13.4948	3.77541
BTBD7.1	11.1206	1.4767
PHKG1	5.22597	1.82623
BCHE	-5.65125	8.31823
RHOF	4.47011	1.90012
ARL17B	4.79786	1.94007
CCNO	8.65008	0.0655313
CCT8P1	-12.1708	4.75952
GPR157	3.79238	3.76641
LRRC37A	5.33392	1.67934
CBS.1	7.82334	5.76023
DDX52	11.1467	1.49992
ATG2A	4.44019	5.27155
MXD3	4.64802	3.06042
NFE2	5.7422	1.58122
ANKRD36C	6.01245	2.67419
ATP6V1C2	6.59978	2.65686
KISS1R	8.00506	-0.461699
WASH3P	4.25926	2.55788
METRNL.1	12.0082	2.32417
AATF.1	11.0774	1.43518
TRIM63	7.49274	0.618059
PARN.1	11.0865	1.44359
SLC22A9	-3.77199	5.34094
FXYD1	3.72929	3.5489
FYTTD1P1	5.31623	4.62464
TSIX	8.03938	5.34023
CA1	7.64784	1.99632
THNSL1	-5.04144	4.9021
UQCRFS1P1	5.97778	0.435238
SEZ6L2	5.14124	0.667286
NUDT4P2	11.2244	1.57268
PI4KAP2	3.62521	2.95186
RELL1	4.63768	1.34806
C22orf34	4.88637	1.34051
ANKRD37	3.94918	4.9322
PDK1	3.01495	4.61772
EZR	2.50911	6.38791
ADH5	-3.89179	8.16257
SERHL2	4.80271	2.41026
BFAR.1	11.0097	1.37273
TSHZ2	2.55605	4.72294
MCEMP1	7.27922	0.571399
BMS1P20	6.19863	0.87633
TRAF2	3.76114	3.57693
SLC2A1	3.74337	2.02411
CRIP1	6.90799	0.986877
TSEN34.1	11.284	1.62867
TSEN34.2	11.284	1.62867
TSEN34.3	11.284	1.62867
TSEN34.4	11.284	1.62867
TSEN34.5	11.284	1.62867
TSEN34.6	11.284	1.62867
TSEN34.7	11.284	1.62867
TSEN34.8	11.284	1.62867
TSEN34.9	11.284	1.62867
SLC9A3	8.16018	-0.35055
F13B	-4.7523	7.85751
MMP1	9.67955	5.00375
U2AF1	5.41122	2.91671
PPBP	5.83841	2.31856
DOCK6	4.20188	5.27358
TLCD2	4.23081	3.21787
SRD5A2	-4.97638	7.01387
NOTCH4.1	11.899	2.21896
NOTCH4.2	11.899	2.21896
NOTCH4.3	11.899	2.21896
NOTCH4.4	11.899	2.21896
NOTCH4.5	11.899	2.21896
NOTCH4.6	11.899	2.21896
DEFA1B	13.8177	4.09463
MIR5047	11.0102	1.372
MFSD10	3.75876	2.91121
POLR2J2.1	10.9671	1.3328
AKR1D1	-5.52477	8.38635
IDI2	8.80013	0.674587
HCG18	10.9786	1.34388
HCG18.1	10.9786	1.34388
HCG18.2	10.9786	1.34388
HCG18.3	10.9786	1.34388
HCG18.5	10.9786	1.34388
HCG18.6	10.9786	1.34388
DEFA1	13.8164	4.09328
ABCC1.1	11.1951	1.54804
DDAH2	11.0567	1.41518
DDAH2.2	11.0567	1.41518
DDAH2.3	11.0567	1.41518
DDAH2.4	11.0567	1.41518
DDAH2.5	11.0567	1.41518
DDAH2.6	11.0567	1.41518
PGS1	2.88419	3.62222
ATP9B.1	11.5782	1.91163
CA9	6.96572	3.12831
NDOR1	4.49536	2.28274
PSMB8.1	11.4051	1.74323
PSMB8.2	11.4051	1.74323
PSMB8.3	11.4051	1.74323
PSMB8.4	11.4051	1.74323
PSMB8.5	11.4051	1.74323
PSMB8.6	11.4051	1.74323
PSMB8.7	11.4051	1.74323
BOLA2B	5.87703	0.421796
HRG	-3.97601	11.6633
AVPI1	2.3122	5.03669
ANKRD11	2.94243	5.00639
PWWP2B	3.80786	1.77727
CTSO.1	11.4482	1.78415
IFI27.1	13.772	4.04943
C19orf33	8.62778	0.0532065
MYO18B	11.002	1.36401
TFF2	9.79589	6.46697
CLN3.1	10.9131	1.28196
TRAM2-AS1	-4.40487	3.7155
ANKRD44-IT1	7.57443	-0.35214
PAGR1.1	10.9708	1.33495
RPL41P5	4.75249	1.61819
ST14	3.56868	3.17244
RAPGEF1	3.78093	5.9564
TSLP	-8.37931	3.66153
SLC2A2	-4.36814	9.61104
RAVER1	5.85372	1.82787
STC1	6.18714	2.93919
MIR1282	8.03222	4.71846
MIF	4.23766	3.94418
KCNE1	5.80912	1.65608
CDO1	-3.5823	8.53893
ABLIM2	4.05906	1.47761
KLKB1	-3.88844	8.27988
SLC22A18AS.1	10.9248	1.29193
HCP5.1	10.8585	1.23163
HCP5.2	10.8585	1.23163
HCP5.3	10.8585	1.23163
KBTBD11.1	12.5259	2.82619
UBD	11.146	1.49834
UBD.1	11.146	1.49834
UBD.3	11.146	1.49834
UBD.4	11.146	1.49834
UBD.5	11.146	1.49834
UBD.6	11.146	1.49834
SERPINE1	3.60887	7.86636
SOCS7.1	10.878	1.25024
SPDYE2	8.45217	0.737937
CASQ2	6.34626	2.51186
ARHGEF39	6.48464	2.73085
U2AF1L4	4.75583	2.6459
CLEC16A	2.82997	4.12063
HSPB6	4.81009	4.58831
CSNK1E	-4.75663	3.57412
PAGR1	5.1129	1.51006
ARSG	4.57946	2.84125
NDE1.1	10.8393	1.21302
BMS1P14	10.9444	1.31269
CMBL	-4.3639	8.66105
CREB3L1	5.33913	0.993305
NDUFA4L2	4.42835	1.75201
CNOT3.1	11.1118	1.46995
CNOT3.2	11.1118	1.46995
CNOT3.3	11.1118	1.46995
CNOT3.4	11.1118	1.46995
CNOT3.5	11.1118	1.46995
CNOT3.6	11.1118	1.46995
CNOT3.7	11.1118	1.46995
CNOT3.8	11.1118	1.46995
CNOT3.9	11.1118	1.46995
TOMM6	11.8199	2.13948
NBPF8	3.95982	4.2584
RRP1	2.91381	3.63017
NEU4.1	11.1991	1.55218
UCN	4.76392	1.05899
MYL1	15.9897	6.25505
PSORS1C3.1	11.0148	1.37893
PSORS1C3.2	11.0148	1.37893
PSORS1C3.3	11.0148	1.37893
PSORS1C3.4	11.0148	1.37893
PSORS1C3.5	11.0148	1.37893
PSORS1C3.6	11.0148	1.37893
SMN1.1	11.3624	1.70242
SMN1.2	11.3624	1.70242
ABCG2	-5.37645	5.68855
CYB5D2	-3.29687	5.06234
SMARCB1.1	10.8961	1.26783
HLA-DPA1	11.1624	1.51352
HLA-DPA1.1	11.1624	1.51352
HLA-DPA1.2	11.1624	1.51352
HLA-DPA1.3	11.1624	1.51352
HLA-DPA1.4	11.1624	1.51352
HLA-DPA1.6	11.1624	1.51352
HLA-DPA1.7	11.1624	1.51352
NEDD4L	2.75339	4.88959
NOMO3	6.23282	3.23825
NBPF14	3.9592	4.83869
UGT1A1	11.4677	1.80662
NEXN	5.66005	4.52815
GOLGA2P7	6.22272	0.0927418
HLA-H.1	10.7594	1.13876
HLA-H.2	10.7594	1.13876
HLA-H.3	10.7594	1.13876
HLA-H.4	10.7594	1.13876
HLA-H.5	10.7594	1.13876
HLA-H.6	10.7594	1.13876
HLA-H.7	10.7594	1.13876
ANKRD9	3.23279	3.79759
PKLR.1	11.4437	1.7838
MAOB	-3.42865	8.27238
SYNE2	3.42249	6.72911
PPFIA4	6.1415	0.756451
HAPLN4	10.7885	1.16749
NDUFA6.1	12.6672	2.96178
NDUFA6.2	12.6672	2.96178
NDUFA6.3	12.6672	2.96178
RGPD8	4.71176	4.12767
ALG9.1	10.7245	1.10718
HMGN2P41	6.69822	0.225454
ARHGAP23	10.8322	1.20841
MAPK8IP3	4.11017	5.40542
AZU1	7.50896	-0.419463
MYOM2.1	10.7205	1.10308
KLC1	3.032	4.30933
ADAM19	3.96252	4.09968
SNORA67.7	7.4615	-0.12653
SNX32	8.70262	3.49716
RSPH9	7.56665	1.35652
SMN2.1	11.082	1.43788
SETDB2	-3.81133	4.12823
APOH	-4.46944	12.8054
TRAPPC10	2.86572	3.89032
PBLD	-3.92292	8.84153
GS1-124K5.11	3.96546	2.56295
TRPM8	-3.63108	6.17705
AHSP	7.05594	1.51849
TNS1	3.61807	7.4862
TAF15.1	11.477	1.81556
ANGPTL3	-3.90747	9.45937
PPP2R2D	2.36193	4.85708
RETN	8.04208	0.0182802
LILRB5.1	11.1856	1.53978
LILRB5.2	11.1856	1.53978
LILRB5.3	11.1856	1.53978
LILRB5.4	11.1856	1.53978
SNRNP27.1	11.581	1.91042
RAB40C	3.31687	3.65225
DSEL.1	11.1979	1.55134
HSD17B6	-3.93783	9.92632
RPS6KA2	2.51583	4.32678
SPP2	-4.14992	8.37563
S1PR2	7.2246	0.515306
CSNK1A1	2.43579	4.95427
STK19B	11.2039	1.55237
STK19B.1	11.2039	1.55237
STK19B.2	11.2039	1.55237
SAMD14	4.00523	1.61337
NADK2	-3.86651	8.70027
POU5F1.1	10.6884	1.07474
POU5F1.2	10.6884	1.07474
POU5F1.3	10.6884	1.07474
POU5F1.4	10.6884	1.07474
POU5F1.5	10.6884	1.07474
POU5F1.6	10.6884	1.07474
LRP2	6.28081	4.79724
MYH11.1	10.9367	1.30202
SCARF1.1	12.1154	2.42789
SYTL3	5.34234	3.54527
SSBP1.1	11.5045	1.83741
ERVK3-1	-9.33454	1.95368
EHHADH	-3.88995	8.98989
NMRAL1.1	10.7232	1.10451
PPP1R35	2.84443	3.37992
CIDEC	6.69192	0.740741
MRPL12	4.39468	3.06727
ACTN3	7.90482	-0.548588
KCTD11	-9.15778	1.78129
HNF1B.1	11.1847	1.539
PLCH2	5.26913	1.2861
LRP5L	3.36899	3.91541
EIF1AXP1	4.36869	1.4779
PECR	-3.29438	7.44861
EZR-AS1	8.02137	0.0144369
SMDT1.1	11.8596	2.17753
SMDT1.2	11.8596	2.17753
SMDT1.3	11.8596	2.17753
ALDH7A1	-3.40458	7.7212
RN7SL674P	8.68183	0.102481
UBE2Q2P1	4.15274	1.74027
AADAT	-3.69198	6.01391
FER1L4	5.27688	1.1134
JMJD6	2.50205	3.65803
RANBP3L	-7.39999	3.85056
NCOR2	4.03333	5.22445
SULT1E1	-5.81638	5.64516
PPIEL.1	6.24428	1.01675
SH3TC1	3.72542	4.7961
CSRP3	14.2224	4.4957
LINC01146	-3.69035	5.09448
DENND3	3.10564	3.70458
FLVCR2	3.38266	4.89758
PHRF1	3.98783	5.01012
ANXA9	-3.31232	4.92114
P2RX5-TAX1BP3	8.04574	1.41954
HSPB8	4.72786	3.43331
LRRC75A	5.47523	2.25449
S100A8	5.55216	5.82544
ASB5	12.3175	2.62061
ATG4D	2.9582	3.33667
PPP1R18.1	10.8884	1.26148
PPP1R18.2	10.8884	1.26148
PPP1R18.3	10.8884	1.26148
PPP1R18.4	10.8884	1.26148
PPP1R18.5	10.8884	1.26148
PPP1R18.6	10.8884	1.26148
PPP1R18.7	10.8884	1.26148
KTI12	-8.96219	1.59145
PGRMC2	-3.37507	6.96952
LINC00319	10.6281	1.01978
SAP25	10.7039	1.09006
HSPA7	3.97947	2.45922
GPX1P1	5.94369	0.762249
NSFP1	7.66106	0.0603751
AKR1B10	6.70079	4.20811
GBA.1	10.5565	0.951995
TSSC4	3.3231	3.70408
SMO	-4.71548	5.55208
DNAH17	7.1136	0.268321
F8A2	10.8254	1.20286
MROH1	3.87315	3.657
KMT2E	2.13901	5.19485
DYSF	3.2091	5.11093
SLN	15.9416	6.20699
IGFBP7-AS1	7.074	1.44325
SCRIB.1	12.7933	3.08741
POM121	2.81683	4.96052
ITGAX	3.15996	3.81419
PROK2	5.98004	1.02058
HMGCS2	-4.61944	11.0735
TNXB	4.67753	3.47545
FAN1.1	11.072	1.43325
NAPEPLD.1	10.675	1.05946
AGAP5	6.61659	-0.312506
KLHL23	-7.15027	2.94085
SNTB2.1	10.6227	1.01509
MCF2L	3.72361	4.13181
AGK.1	10.7119	1.09337
PHGDH	-4.09608	6.69867
TNXA.2	6.18346	1.9128
NDRG1	3.4713	7.49443
AGMO	-3.46336	6.59926
ZNF460	5.38728	2.49593
LECT2	-4.2528	8.40981
ZSCAN25	2.98453	3.44449
S100A9	5.61321	5.59566
CCDC125.1	10.5299	0.929263
TAF9.1	11.4423	1.77797
CCDC130	2.82465	3.6329
MUC3A	8.39475	6.99091
GUSBP3	10.6307	1.02269
BANP	3.11467	3.37846
KRT7	4.29168	3.5528
RRN3P2	4.55706	1.3515
PDPK2P	7.63423	0.0557686
CD24	4.01408	5.0678
IDNK	-3.86845	5.6478
TNFSF4	3.83073	2.53172
GCNT3	7.60089	2.16235
LONRF3	3.36684	2.96002
B3GALNT2	3.17496	2.23112
SLC22A17	4.34268	2.29277
DUSP18	4.11399	0.984003
ZNF618	3.1549	4.31026
EHMT2.1	10.4714	0.874225
EHMT2.2	10.4714	0.874225
EHMT2.3	10.4714	0.874225
EHMT2.4	10.4714	0.874225
EHMT2.5	10.4714	0.874225
EHMT2.6	10.4714	0.874225
ECE2	-6.95135	2.24744
PSAT1	-4.13739	7.49463
SPATA21	5.75953	1.23088
RPL9P7	5.50056	0.509726
JMJD7	7.20524	-0.315912
CFD.1	10.5139	0.915122
GAS6	3.23339	4.97898
PBX2.1	10.9532	1.32228
PBX2.2	10.9532	1.32228
PBX2.3	10.9532	1.32228
PBX2.4	10.9532	1.32228
PBX2.5	10.9532	1.32228
PBX2.6	10.9532	1.32228
RAB5B	-3.29203	6.20997
BZW1P2	5.04833	2.10712
TIMM22.1	10.5662	0.959513
TIMM22.2	10.5662	0.959513
SLC6A6	3.23777	3.01954
DLL1.1	10.6716	1.06078
SRGAP1	3.3401	2.37757
PRRC2A.1	12.6512	2.94852
PRRC2A.2	12.6512	2.94852
PRRC2A.3	12.6512	2.94852
PRRC2A.4	12.6512	2.94852
PRRC2A.5	12.6512	2.94852
PRRC2A.6	12.6512	2.94852
ACAA2	-3.5056	9.64406
ABCA13	6.47024	1.63846
PIP4K2B.1	10.7894	1.16989
SLC27A3.1	10.6949	1.08231
ACTR3C	2.54566	4.10228
TCF20.1	11.6609	1.99106
TCF20.2	11.6609	1.99106
HDAC10	5.28217	1.59312
UGT1A8	-9.30468	4.58314
HEMGN	7.17729	-0.0882167
PLCH2.1	10.7471	1.13069
MYH6	10.4842	0.884884
MYRF	3.21516	5.09932
FAM27B	7.25653	-0.616129
MRPL45.1	-3.59596	4.82662
ZNF251.1	10.4355	0.840893
TFF1	10.1161	4.39378
EEPD1	3.67007	4.00925
SERPINA7	-3.80205	7.99265
HTATSF1P2	7.42926	1.51046
ACSM2B	-3.4812	9.00066
FAM27C	7.49005	-0.855112
RGPD3	5.42997	1.06927
HSD17B8	10.5927	0.983297
HSD17B8.2	10.5927	0.983297
HSD17B8.3	10.5927	0.983297
HSD17B8.4	10.5927	0.983297
HSD17B8.5	10.5927	0.983297
HLA-C.1	10.3661	0.779329
HLA-C.2	10.3661	0.779329
HLA-C.3	10.3661	0.779329
HLA-C.4	10.3661	0.779329
HLA-C.5	10.3661	0.779329
HLA-C.6	10.3661	0.779329
KNG1	-3.45259	11.3235
PLEKHM1.1	11.8527	2.17488
PLEKHM1.2	11.8527	2.17488
GTF2H2C_2	10.4154	0.822417
SCNM1	-5.17836	2.91707
SLC22A31	7.16984	-0.679872
ASPA	-4.59095	4.23209
ACADM	-3.42422	7.81615
POLR2J4	3.47072	1.60825
NRG2	6.17248	0.485126
IER3IP1.1	11.2796	1.62342
ARHGEF35	3.50827	2.49628
CTNND1	-4.79063	6.70205
ANKRD33	6.50547	0.204723
AP3S2	-4.47852	3.72695
LOXHD1	6.91768	-0.564863
TTYH3	3.75665	4.58687
VASN.1	10.8188	1.1974
BBS1	6.5487	0.650694
HSD17B13	-5.65561	8.87135
GTF2H4	4.78053	0.508525
DDTL	4.4922	4.46504
GYS1	2.19715	4.09081
KRT18P31	8.54074	-0.0186948
DTX2P1-UPK3BP1-PMS2P11	6.5236	1.42382
SNX22	4.90072	4.34088
CA5A	2.39974	5.37452
LINC00598	5.49763	1.31883
AGXT2	-3.0789	6.63339
ONECUT1	3.55522	3.30907
RASSF7	3.07473	4.18289
AFP	-5.03664	3.42812
RTP3	-5.95977	5.73871
C4orf48	7.28456	-0.256028
SNORD63	6.69046	0.342736
UBD.2	6.06214	1.59083
IDH1	-3.53195	8.83956
UNC45B	6.0813	0.423561
ERMARD.1	10.4285	0.837825
KLHL25	3.6081	3.14059
IRF9	3.76461	3.43004
PTP4A3.1	10.3792	0.789143
CACNG1	7.98966	0.307262
CA4	7.50001	-0.406254
KRT16P2	7.39291	-0.940204
SLC38A1	2.73453	4.03551
TFF3	6.17764	4.44864
MYH3	3.50618	3.29217
RHEBP1	5.19599	0.6844
ABCA7	3.8987	2.84091
HLA-DRA.1	10.8033	1.17704
HLA-DRA.2	10.8033	1.17704
HLA-DRA.3	10.8033	1.17704
HLA-DRA.4	10.8033	1.17704
HLA-DRA.5	10.8033	1.17704
HLA-DRA.6	10.8033	1.17704
HLA-DRA.7	10.8033	1.17704
EML5	4.6722	1.42188
PTN	-4.75099	2.48129
GDF9	6.0651	3.97058
GPRIN3	3.41312	3.94299
MSTO2P	4.53741	1.22952
HLA-DMA.1	10.59	0.980406
HLA-DMA.2	10.59	0.980406
HLA-DMA.3	10.59	0.980406
HLA-DMA.4	10.59	0.980406
HLA-DMA.5	10.59	0.980406
HLA-DMA.6	10.59	0.980406
HLA-DMA.7	10.59	0.980406
PIK3R2.1	10.611	1.00553
HIF3A	4.3145	1.03103
UBR7.1	10.3493	0.762004
WDR46	10.5554	0.948747
WDR46.1	10.5554	0.948747
WDR46.2	10.5554	0.948747
WDR46.4	10.5554	0.948747
ATAT1.1	10.2539	0.677582
ATAT1.2	10.2539	0.677582
ATAT1.3	10.2539	0.677582
ATAT1.4	10.2539	0.677582
ATAT1.5	10.2539	0.677582
ATAT1.6	10.2539	0.677582
PRPF18	2.92018	2.47401
ZNF805	3.72578	1.86012
UGT2A3.1	11.8363	2.15492
RAB43	6.62779	0.558765
CHMP3	-4.67889	3.596
IL15RA	2.62211	3.22704
PF4	6.01375	0.52471
RGPD2	5.28278	2.56482
CLDN4	5.14227	2.02458
AP5B1	4.12414	2.87567
TERC	8.89993	0.290336
SNORA70	7.37992	-0.955091
ABRA	12.4313	2.73138
KLHL40	12.8353	3.12629
SLC2A11.1	10.342	0.755056
SNORA70.15	7.37751	-0.954898
BMS1P1	3.56478	2.73248
IFT80	-7.07351	2.40723
LRP2BP	4.83386	2.07963
BMS1P7	7.81698	-0.587907
ZNF747.1	10.2314	0.658587
EGFR-AS1	6.57768	0.401383
LSMEM2	8.93963	0.803407
IPO4	6.00552	1.10154
TREM1	5.43997	1.43639
IGF2-AS	6.47852	0.603508
MIDN	3.3207	5.2797
APBA1.1	11.9503	2.26874
RDH16	-4.4077	8.8473
GPANK1.1	10.6891	1.0712
GPANK1.2	10.6891	1.0712
GPANK1.3	10.6891	1.0712
GPANK1.4	10.6891	1.0712
GPANK1.5	10.6891	1.0712
GPANK1.6	10.6891	1.0712
RGN	-3.02097	8.1469
NAV2	3.70715	6.69398
CDKN1C.1	10.2114	0.640612
CEP72	3.64634	2.00866
VARS2.1	10.488	0.893009
VARS2.2	10.488	0.893009
VARS2.3	10.488	0.893009
GHR	-3.96681	8.28728
C7orf50	2.4054	3.79399
B3GNTL1.1	10.5416	0.935788
THTPA.1	4.39417	2.35049
ST6GALNAC4	3.64565	1.6773
FMO4	-3.91289	5.56373
BEST1	6.88425	7.43312
COBLL1	-3.52758	7.33235
VEGFA	3.23437	8.71079
CYP2J2	-3.10652	7.12342
POLR3DP1	8.05741	-0.415117
FAM89B	3.29616	2.24987
CBWD5	2.79906	4.25808
IQGAP3	5.35342	1.42771
SLC46A3	-3.12362	6.96692
MYPN	10.8046	1.17792
APLNR	-5.30001	4.39618
RPS26P6	7.44584	-0.90837
TMEM54	4.3224	2.50197
EIF4HP1	5.77007	1.63318
ZNRF2P1	7.07287	-0.742556
CELF6	10.1464	0.58102
CELF6.1	10.1464	0.58102
C4B	5.03328	9.29983
HMGN1P36	6.56165	-0.0206199
PKP1	7.33664	-0.96142
GNPNAT1	-2.76392	6.91225
DMPK	3.8323	3.30235
RPSAP6	7.15278	-0.69299
FTLP14	4.09956	0.656758
WASH7P.1	4.84833	2.34245
CAP2	3.73042	3.33279
LILRA6.1	10.1232	0.560205
LILRA6.2	10.1232	0.560205
LILRA6.3	10.1232	0.560205
LILRA6.4	10.1232	0.560205
NDE1	3.03344	1.8466
FGF23	6.60896	1.81104
GLG1.1	2.50051	4.53657
EML6	4.38695	3.50171
GOLGA6L5P	5.98196	1.85378
PMM2	2.93486	3.50308
SMIM5	4.58391	0.536919
GTF2H2.1	10.3347	0.747727
GTF2H2.2	10.3347	0.747727
ACKR1	6.52514	1.05559
HMGN2P4	6.80607	0.804399
DNAH11	5.02821	2.62573
TPTE2P5	5.68378	1.36416
CTAGE15	6.77131	0.563125
RN7SL4P	17.613	7.87619
RAI1	3.51558	2.88497
DTNA	4.50845	2.64856
FMNL1	3.13214	2.92467
FNTB	-5.42925	1.94911
TRIOBP	2.4794	3.60321
RPP14	-5.93495	4.135
ZNF763.1	7.53159	-0.377014
TNRC6C	2.38944	4.47687
CATSPERB	5.7251	0.98062
CFLAR-AS1	7.84188	0.877648
IMPACT	-3.80552	4.54287
NUDT6	-4.09952	4.28934
FAM83H.1	12.5763	2.87546
SLC7A1	4.34323	2.26107
EPS15L1	2.71246	3.503
NQO1	5.48148	3.40718
RNASE4	2.53244	4.55619
PKM	2.63161	4.95138
TMEM259	3.15675	6.34453
R3HDM4	2.30303	4.56317
AKT3.1	10.0668	0.510539
ITGB1P1	6.16198	2.84305
TTPA	-4.58937	6.17704
VWF	3.19425	3.87466
APOBEC3A.1	10.3372	0.74966
IL13RA1	-2.69767	7.43989
GPI	2.12468	6.96367
TSTD3	3.84032	0.849517
NOSTRIN.1	11.0469	1.40393
OR2A4	10.0995	0.540952
NDUFA9P1	6.95894	-0.258576
SULT1C2	4.75698	2.12644
TNRC6B	2.26532	5.00667
MARVELD2.1	10.2922	0.715327
MTRNR2L8	6.42001	1.5672
MROH6.1	10.5516	0.951709
RBM4	3.1384	2.05055
PHKA2-AS1	6.93859	2.57854
MOAP1.1	10.3393	0.751413
DAPK3	3.40005	3.16647
PTPRD	-3.36574	4.738
C9orf129	7.34709	-0.956693
MBOAT4	6.33136	-0.0321099
BRF1	3.49002	3.96631
MICA	10.0302	0.477157
MICA.2	10.0302	0.477157
MICA.3	10.0302	0.477157
MICA.4	10.0302	0.477157
RGS12	3.3122	4.87105
GOLGA8H	7.36912	-0.965748
NTNG2	5.71248	0.34296
ACSBG1	7.74813	1.74908
GPR37L1	6.29126	-0.110805
ACTA2-AS1	7.4054	1.49674
TOMM5	4.30894	2.32561
FOSL1P1	7.14926	-0.706014
RAPGEF6	2.58497	3.58672
MIR570	4.22594	0.937148
MIR3661	7.29219	-0.252263
GOLGA8A	3.46594	4.58157
RNASEH1	3.06163	2.43351
NFKBIL1.1	10.0402	0.488017
NFKBIL1.2	10.0402	0.488017
NFKBIL1.3	10.0402	0.488017
NFKBIL1.4	10.0402	0.488017
NFKBIL1.5	10.0402	0.488017
NFKBIL1.6	10.0402	0.488017
VGLL2	10.899	1.26554
LENG9.2	4.17295	0.967977
RGS5.1	4.08733	1.63498
CDC42EP1	3.02757	4.44488
EFCAB8	5.92963	0.558918
PLEC	4.82888	7.05802
ZNF268.1	9.99576	0.446562
DUS4L	-4.18184	2.623
CIC	4.16686	5.22927
ZDHHC11B	4.13884	4.39857
SLA2	5.09217	2.88184
CXCR2	4.96271	2.42743
HLA-DRB4	10.1485	0.58015
LENG9	10.2381	0.66005
LENG9.1	10.2381	0.66005
LENG9.3	10.2381	0.66005
MCF2L2	6.97658	-0.066888
MYBPC2	10.2006	0.62648
SPP1	5.05635	5.68378
AATK	4.6597	0.829758
TUBBP10	6.48701	0.103378
SOX4	2.67783	3.15306
FOLR3	7.06363	0.405835
GNAZ	4.94106	0.0360203
WDR13	2.22368	5.15165
HAO1	-3.1958	8.65597
SIRPB1	4.5816	1.57584
SKAP1	-4.33907	5.34415
F11R	1.99763	6.68037
ACE.1	7.65633	-0.290586
EIF4EP2	5.43216	1.11094
ZSWIM8-AS1	6.94436	-0.554056
ARHGEF10.1	10.0916	0.535251
GFRA1	-4.83609	6.25702
MRPS17.1	10.2244	0.647489
KRT19	6.44654	4.85356
RN7SK	8.88583	8.81197
ADAM28	4.0465	2.77089
MYOG	11.973	2.28662
PCGF2.1	9.98649	0.436705
ZBTB7A	2.69997	4.31317
PMS2P9	10.2236	0.654053
TPGS1	4.7585	0.347918
RPL11	-3.90644	9.11964
PIGV	-2.7331	5.0742
KDM8	-4.10495	6.62331
ENO2	3.2471	2.24015
HCG25.4	5.07421	1.01673
CDK18	3.2105	4.07046
PGRMC1	-2.95855	9.29851
EFNA3.1	10.0775	0.516418
CMYA5	2.89645	4.27244
DGUOK-AS1	7.24622	0.703721
FCGR2A	3.19502	3.71232
GSTA7P	-6.93719	2.76322
GPSM2	4.5478	0.95185
ZBTB16	5.91207	5.73693
ACHE	5.8112	1.47679
TMEM220	-3.05605	7.22556
CAT	-3.24517	9.86581
CGREF1	5.15662	3.91259
CFI	-3.11486	9.56844
SYCP3	6.74312	1.41835
ATP1A2	5.03685	2.19134
ZNRF3	10.0491	0.497695
SLED1	4.42911	1.1034
ALDH3A2	-2.8435	8.45846
PINK1-AS	4.17748	3.21003
SLC7A5P2	9.89088	0.356227
TRABD	3.05929	3.69602
USH2A	-7.74986	6.03799
APOBEC3A	4.76344	0.959137
FAM157B	11.4009	1.74391
NPIPB8	7.16908	-1.09686
ATP11C	-2.92754	6.4173
RBBP9	-3.26877	5.2034
SEMA4A	3.04966	1.93337
RPL7L1P9	7.14256	-1.10624
ELANE	6.46606	-0.434428
ZNF141	2.83303	2.93891
LILRB1.1	9.86832	0.336243
LILRB1.2	9.86832	0.336243
LILRB1.3	9.86832	0.336243
LILRB1.4	9.86832	0.336243
PCSK5	3.18874	2.28901
CNTNAP3B	4.75279	1.65892
SLC25A13	-2.60573	7.34198
MED4-AS1	7.65886	0.897297
SLC2A3	4.06416	4.05246
CATSPERB.1	10.4621	0.870495
HIBADH	-2.86149	7.41253
VWA7.1	10.3462	0.765123
VWA7.2	10.3462	0.765123
VWA7.3	10.3462	0.765123
VWA7.4	10.3462	0.765123
VWA7.5	10.3462	0.765123
MRPS28	3.1418	2.73344
RPS20	-3.48078	9.21718
RNF182	6.94829	-0.814646
SMIM14	-2.67755	8.5332
CDK11B	2.2737	3.27042
TUBA8	6.75484	0.557775
AGER.1	9.92002	0.377388
AGER.2	9.92002	0.377388
AGER.3	9.92002	0.377388
AGER.4	9.92002	0.377388
AGER.5	9.92002	0.377388
AGER.6	9.92002	0.377388
ZC3H3	3.67008	3.47495
ACSM2A	-3.45946	9.10663
NBEAL2	3.02757	4.09171
SPINT1	4.63118	2.41134
PGC	8.14628	1.80817
SH2D4A	-3.06937	4.59988
LILRA5.1	9.83029	0.302927
LILRA5.2	9.83029	0.302927
LILRA5.3	9.83029	0.302927
LILRA5.4	9.83029	0.302927
TWF1P1	6.50395	-0.60777
C11orf96	3.94687	4.60616
SDC2	-3.12956	8.63666
ITPR3	2.68526	2.80649
PPP1R14BP3	3.50727	1.59879
DDR1	10.2088	0.632891
DDR1.2	10.2088	0.632891
DDR1.3	10.2088	0.632891
DDR1.4	10.2088	0.632891
DDR1.5	10.2088	0.632891
DDR1.6	10.2088	0.632891
N6AMT1.1	9.81344	0.285302
ZYX	3.03793	4.72409
MAP3K12	3.24811	2.50788
TJP3	3.72567	2.84331
PSMB9	10.2747	0.692106
PSMB9.2	10.2747	0.692106
PSMB9.3	10.2747	0.692106
PSMB9.4	10.2747	0.692106
PSMB9.5	10.2747	0.692106
PSMB9.6	10.2747	0.692106
PSMB9.7	10.2747	0.692106
PADI4	5.75925	0.864894
GOLGA6L3	6.73365	-0.682152
FAM215B	6.54994	-0.605087
TNFRSF10C	4.61059	1.489
MEMO1	3.16807	2.0674
GTF2H4.1	9.84012	0.312461
GTF2H4.2	9.84012	0.312461
GTF2H4.3	9.84012	0.312461
GTF2H4.4	9.84012	0.312461
GTF2H4.5	9.84012	0.312461
CTAGE9	9.77874	0.255241
RNF126	3.09216	3.31475
RPL37	-4.48806	9.38209
CHRND	7.14233	-1.12862
TAP2.1	10.2767	0.702614
TAP2.2	10.2767	0.702614
TAP2.3	10.2767	0.702614
TAP2.4	10.2767	0.702614
TAP2.5	10.2767	0.702614
TAP2.6	10.2767	0.702614
TAP2.7	10.2767	0.702614
TAP2.8	10.2767	0.702614
FTCD-AS1	6.09079	0.936076
TSPAN6	-3.02518	6.83141
TDRD15	4.51323	1.57363
NME9	8.15899	0.110147
ART3	6.12827	1.34276
RNF138P1	6.97872	0.942816
ZFP92	6.99617	-0.820622
APOBEC2	10.6118	0.999069
ERI2	-2.66099	4.49143
CCDC117	3.52802	1.64189
SRL	4.09335	1.21855
PHYH	-3.17027	9.11032
MTRNR2L2	7.84773	1.64222
GOLGA8O	7.10713	0.455255
ALOX5	2.77573	2.69256
ASRGL1	3.82568	2.61221
HLA-DQB1.1	9.85492	0.319785
HLA-DQB1.2	9.85492	0.319785
HLA-DQB1.3	9.85492	0.319785
HLA-DQB1.4	9.85492	0.319785
HLA-DQB1.5	9.85492	0.319785
HLA-DQB1.6	9.85492	0.319785
GLIDR	4.45566	1.35267
IGF2	-5.71376	7.71591
PROS1	-2.66906	8.30747
AURKA	3.07621	1.9832
PFKM	3.14435	4.01119
BCRP7	7.02742	-1.20557
PFKFB2	2.32201	3.0748
FLCN	2.82643	4.77839
ANKRD18A.1	5.90622	0.361114
COX6A2	5.40073	2.86016
DUOXA1	7.56738	0.230079
NAAA	-3.26626	5.71699
MRPS36.1	11.2345	1.5803
RGL3	3.03343	3.77559
CAPN15	3.59492	4.14037
PFKFB4	3.6692	1.83113
UGT8	7.08863	0.0610053
SLC12A7	3.16824	6.43464
FOXH1	7.23306	0.551284
NBPF9	2.50805	4.28122
GPR52	8.25587	-0.253656
SETBP1	3.58479	4.53945
AIF1.1	11.1676	1.51712
AIF1.2	11.1676	1.51712
AIF1.3	11.1676	1.51712
AIF1.4	11.1676	1.51712
AIF1.5	11.1676	1.51712
ACLY	2.26161	5.17354
DUSP8P5	5.41461	0.0413792
EP300-AS1	4.89302	0.254428
SNORA28	7.0368	-1.173
TPM3P8	7.52351	-0.821338
CD24P4	10.7274	1.10567
NHEJ1	5.71611	0.387494
ZNHIT3.1	10.676	1.05812
LRRC37BP1	-8.6396	1.28038
TAF1A-AS1	-8.71466	1.35328
MUC20	4.02725	3.69162
GLUD1	-3.37144	10.0641
SSUH2	5.00714	1.48353
NADK	2.41223	6.19532
RHOT2	2.66949	4.83512
MTTP	-2.80474	8.43005
CNTD1	7.32543	0.903387
SAFB2	2.4421	4.8738
FAM189B.1	9.67316	0.166175
DCDC2B	8.32181	-0.202938
ITGB3.1	10.272	0.698654
ACADSB	-3.05977	9.41873
C6orf47	9.71985	0.207832
C6orf47.2	9.71985	0.207832
C6orf47.3	9.71985	0.207832
C6orf47.4	9.71985	0.207832
C6orf47.5	9.71985	0.207832
C6orf47.6	9.71985	0.207832
PHYKPL	2.2178	6.21592
PRR13P5	4.57915	0.549955
BMS1P2	6.41222	0.913113
SNORA31.6	7.23228	-1.06984
HGS	2.22045	4.48355
PI4KAP1	3.82012	3.04647
BMS1P9	6.98074	-1.23709
TADA2A.1	9.69058	0.182205
TMEM150C	-3.18119	4.38533
CMC4	10.1165	0.549647
RANGAP1	2.38474	5.15098
ZNF703	3.55889	1.731
BMI1	-4.51733	5.031
MYLK3	6.19767	0.0460811
HKDC1	4.60612	4.42345
UGT2B10	-3.06755	9.27629
METRNL	3.52764	2.82103
RNF157	3.51701	1.58351
ADAMTS17	3.71746	4.76606
CEMIP	6.51861	0.458825
FXYD3	7.28328	2.50174
MIR4426	-9.12388	1.74808
LINC00115	3.57499	0.975144
TLE3	3.18165	4.22968
NMRK1	-2.81922	6.08534
NEMF	2.14792	4.7699
HBG2	6.1722	1.34381
ADRA2A	5.54032	1.9667
SNORD3A	11.0215	1.38708
DNAJA4	2.95371	2.58994
LINC00339	-3.5609	3.3026
TSPEAR-AS1	5.12598	3.17532
CYP39A1	-3.37551	6.2547
SLX1B	9.58666	0.0909976
LUC7L2	10.0005	0.456133
CNTNAP2	-4.53607	3.77875
UNC5A	6.74637	-0.71252
TMOD4	11.9265	2.24166
SYNGAP1.1	10.0694	0.517358
GNMT	-5.21101	7.42048
CXCR1	4.89711	1.68489
SLX1A	9.58111	0.0862788
RPS4X	-3.63879	9.65967
ADCY2	7.18175	-0.672199
DSP	2.76781	7.23959
C4BPA	-3.07151	10.6016
ABHD15	-3.01569	5.13877
SNORD63.2	9.82658	0.293631
SNORD63.3	9.82658	0.293631
ACAA1	-2.71295	9.55745
KCNJ4	7.59898	-0.764914
SSBP3-AS1	6.72226	0.0885763
CCDC142	2.59873	2.432
AK4P1	4.613	1.16772
SLC25A20	-2.56182	6.7099
TMSB4XP1	5.57329	0.161328
ARAP1	2.19398	6.29427
USP35	3.54929	4.60326
GTF2H2B	4.71978	1.12057
CCL20	5.53015	2.283
ST3GAL6	-3.55158	6.78116
PMS2P5	3.76847	0.989298
MAP1B	3.6796	2.72392
PRICKLE3	2.86459	1.62802
SSH2	1.99838	3.95637
NAT1	-2.87662	4.37589
HBG1	10.0737	0.511193
MALL	5.72253	-0.155286
SLCO1B1	-3.34239	8.09392
TNPO1P1	6.90462	-1.28546
NCF1	3.76118	1.49766
LPIN3	2.58167	5.33248
HADH	-2.79093	7.10977
DUSP26	6.40669	0.810928
AQP7P3	9.74772	0.224996
MUC5B	8.30761	5.48596
VNN2	2.95191	2.61728
LTF	3.46613	1.86808
MICAL1	2.77735	2.84819
NCR3LG1	5.12667	0.831935
RNVU1-18	10.1816	0.617725
LIPC	-4.84252	7.43428
SPTA1	7.19968	-0.629334
SETD9	-4.58374	3.32348
RIMS1	7.60621	-0.352145
AUNIP	7.72738	0.378203
RAD17.1	9.52019	0.0334454
DNAJC17	2.54009	3.99267
MST1R	4.26826	0.499247
APOM	-3.49859	8.48467
SIVA1	2.47673	5.23615
CYP3A4	-5.28818	12.0459
SCARNA17	12.2695	2.57729
SCARNA17.1	12.2695	2.57729
SCARNA17.2	12.2695	2.57729
SCARNA17.3	12.2695	2.57729
SCARNA17.4	12.2695	2.57729
SLC38A4	-3.74289	9.41752
LMCD1	3.20282	2.66237
CEACAM6	8.40029	4.93358
CYB561D2.1	4.47892	0.553137
EMILIN3	6.47138	1.59925
BTNL9	2.69236	3.50346
REC8	2.85364	2.99598
HMBOX1	2.19396	4.50429
RHD	7.26647	-1.00987
RAB4B	-8.77328	1.40956
APOF	-2.93701	7.93373
ALB	-4.4733	17.1713
RMRP	15.3297	5.59734
OR2W3	5.87653	-0.29602
LSM2	10.5546	0.946172
LSM2.2	10.5546	0.946172
LSM2.3	10.5546	0.946172
LSM2.4	10.5546	0.946172
LSM2.5	10.5546	0.946172
TLN1	3.00958	6.69304
FARSA-AS1	7.5556	-0.83052
SLC25A39	2.01152	6.26476
PRMT5-AS1	7.54009	-0.0619309
PRNCR1	6.87332	-1.30884
CCDC9	3.13876	2.69062
RPL29P14	6.71733	-0.707467
VIPR1	-3.51562	4.35362
FASN	4.52698	8.03942
ESD	-3.08398	7.03548
SPDYE1	7.21018	-1.07645
DHX34	3.2036	3.56662
HS6ST1P1	10.2719	0.699023
MUC6.1	10.9289	1.29293
MUC6.2	10.9289	1.29293
MYH14	3.23955	5.99937
CRIP1.1	10.5465	0.938665
TTLL12	2.50767	4.42102
PACS1	2.36615	3.51346
SMTNL1	10.7813	1.15547
ACSM5	-3.79825	8.64933
ICOSLG	4.86007	1.65691
A2M-AS1	4.50735	3.10254
KCTD14	-5.22703	2.00066
NAPA	2.46989	5.0125
DOT1L	3.84183	4.31713
TRPM4	2.47975	3.44107
HLA-DPB1	9.77533	0.248407
HLA-DPB1.2	9.77533	0.248407
HLA-DPB1.3	9.77533	0.248407
HLA-DPB1.4	9.77533	0.248407
HLA-DPB1.5	9.77533	0.248407
HLA-DPB1.6	9.77533	0.248407
HLA-DPB1.7	9.77533	0.248407
CXCL12	-3.7202	7.33279
GTF2H2C	2.69894	1.84977
DGAT2	-4.45426	8.50836
RNU1-1	10.1696	0.607193
MVP	2.16334	5.25682
LY6G5B	9.54687	0.0528254
LY6G5B.1	9.54687	0.0528254
LY6G5B.3	9.54687	0.0528254
LY6G5B.4	9.54687	0.0528254
LY6G5B.5	9.54687	0.0528254
LY6G5B.6	9.54687	0.0528254
SNORD3B-1	6.6396	-0.309935
PHKA2	2.29502	6.57226
[truncated: 21,530 more rows]
