# Supplementary material for: Inflammasome-Driven Fatal Acute-on-Chronic Liver Failure Triggered by Mild COVID-19
Source: Viruses. 2024 Oct 21;16(10):1646. doi: 10.3390/v16101646 (PMC11512379; doi:10.3390/v16101646)
Supplement: Supplementary file 1 [file viruses-16-01646-s001.zip › PBC COVID_to_PBC_DEGs.xlsx]

## Sheet: bulk2pseudobulk_degs_tosn
gene name	log2 fold change	log2 CPM
KDELR2	11.6518	5.6393
FLNC	10.0176	6.66727
CYP51A1	10.1049	5.71131
CRYAA	15.3717	6.2152
MYH7	12.1317	7.73074
RHOT2	15.3426	6.18617
EEF1G	15.723	6.56641
TRIM74	9.89877	5.77114
PHPT1	15.7972	6.64061
CFHR1	15.2225	6.06606
LINC00624	-12.3223	6.38842
LURAP1L-AS1	-10.976	8.24153
RBM14	10.3411	4.709
MYH2	10.9745	7.04202
LIME1	14.4076	5.25145
RASA4	14.4224	5.26621
VKORC1	10.8871	5.2543
GOSR2	10.0213	4.68143
MRPL12	12.2409	4.93469
C8G	17.6012	8.4445
PSMD2	14.5832	5.42688
ABCF3	14.5034	5.34726
RNF103	14.6616	5.50534
DVL3	14.1119	4.95592
ALDOC	13.9372	4.78125
IL1RL1	13.9973	4.84135
ANG	15.7795	6.62296
TMEM141	10.0886	5.20526
ALDH4A1	16.4517	7.29509
AP2M1	14.9052	5.74879
STARD10	10.4436	7.11424
PRODH	11.5317	8.54404
MRPL38	9.31866	4.61651
CD177	9.05488	4.52661
RPL26	10.1156	5.23221
AQP4-AS1	-12.7506	7.72399
C1QTNF3-AMACR	-8.08097	5.91532
CHRD	16.3627	7.20611
CTAGE4	10.1512	4.15193
OAZ1	11.216	7.19138
IRF9	14.3226	5.16642
FKBP1A	8.91823	4.39035
ABHD16A	10.1613	4.16194
HIGD1A	15.7874	6.63084
ANKUB1	-17.5331	8.37674
CHMP1B	15.4438	6.28731
RGPD6	9.60112	5.95159
ATP6V0C	14.0842	4.92819
LRG1	13.2033	7.17951
CBSL	9.72737	7.65539
SYNJ2BP	13.4906	4.33493
AADACL2-AS1	-14.5111	5.35764
TMEM170A	10.2923	3.78125
ARL6IP1	9.02856	6.64897
LINC01609	-14.0336	4.88141
BDKRB2	11.7608	4.47028
GNG12-AS1	-7.65694	6.79067
SDHD	10.3147	6.29576
PTCHD1-AS	-7.80559	6.61505
LINC01277	-10.901	4.96881
PELO	13.4358	4.28021
VAMP2	12.3375	5.03121
LINC01376	-9.70706	5.70192
OTC	13.5856	4.42998
PDXP	13.4521	4.29641
SRXN1	9.21181	4.32191
REPIN1	9.70883	5.45751
SERPINA4	8.51514	6.23684
IGKC	13.1442	5.85187
NOMO1	13.8365	4.68067
BLOC1S6	8.46874	4.34456
RGPD5	8.70545	5.87233
PPP2CA	9.18578	5.62796
TMEM266	-10.9193	4.98715
CBS	8.27569	7.91975
MACROD2	-7.49377	7.654
CYP3A43	-6.99657	6.43051
CTSD	8.25709	8.68126
STUB1	14.8616	5.70523
ATXN1L	10.2917	3.78065
LINC01285	-7.11413	5.53035
RBAK-RBAKDN	-13.7173	4.56625
IGHG1	6.82344	5.64233
TIA1	7.53194	4.65964
SLC35E1	13.7037	4.54801
SPATA13	15.2424	6.08597
ARPC4	8.29222	4.81515
EIF3CL	6.81176	6.03096
PRDX2	15.5203	6.36377
UBE2W	8.53166	3.99803
SLC35F6	10.5749	4.06342
AKT1S1	11.2194	3.91317
DDX47	9.92046	4.27815
TP53I13	13.2529	4.09733
IGFALS	9.79945	4.90891
RBM27	13.1289	3.97365
CTAGE8	13.1168	3.96153
ZNF511	8.04806	4.48551
FAM156B	10.88	4.85644
SLC26A3	-8.44548	6.13605
SHPK	9.91406	5.5269
XIRP1	11.3434	5.31991
BABAM1	13.5144	4.35859
DIAPH2-AS1	-12.6402	6.74174
IFI30	14.0752	4.91911
NGRN	14.3962	5.23995
MAGI1-AS1	-10.1725	6.75351
POLR2H	13.4618	4.30603
FCGR3B	8.57107	4.65678
NDUFA9	14.0529	4.89677
MIF	11.8077	5.80592
RBM12	13.1888	4.03352
COX8A	11.5028	5.50124
LEPROT	9.4273	4.10797
MTG1	6.52345	5.72607
NUP62	13.1559	4.00061
EIF4G1	16.3404	7.18376
LINGO1	-7.55521	5.96735
TUT1	8.23043	3.97097
ZNF410	8.50224	3.9828
NPIPB3	6.22163	6.16975
LINC01239	-10.2359	8.1235
TRAF2	14.4462	5.29007
ARF3	7.44311	4.2333
LINC00486	-16.2583	7.10255
PYCR2	9.36081	3.71912
TM9SF1	13.7779	4.62198
CXCR2	7.59007	4.38269
HEXA	7.32728	4.92263
PSMA3-AS1	13.5278	4.37205
NDST2	9.88057	3.37047
MPV17L	13.1502	3.99503
THSD4-AS1	-13.3349	4.18547
RBM14-RBM4	-13.3986	4.24891
CLCC1	12.8563	3.70137
TIMM10B	9.31697	3.98802
RAB5C	7.9569	3.93849
IQCJ-SCHIP1	-13.3266	4.17723
IFITM1	15.1631	6.00662
PSMA6	11.9649	5.45177
MAMDC4	16.1689	7.0123
ABCA9-AS1	-11.5807	6.5561
NDUFA11	10.2634	4.93238
RAB24	7.72057	5.72975
TMX2	11.3664	4.06001
RBMXL1	12.754	3.59913
DIABLO	8.16967	4.04671
TCIRG1	6.15472	7.15877
CHERP	13.6973	4.54163
DLGAP4-AS1	-8.84786	5.34913
ENTPD1-AS1	-6.02522	5.45204
THAP9-AS1	13.1055	3.95002
TMEM205	10.7437	5.84479
LINC01362	-14.9403	5.78598
SMIM7	7.64696	4.54469
NDUFA13	8.8225	6.01866
NPIPA1	-7.78696	4.52507
CHRM5	-14.6687	5.51486
CNPY2	12.0942	4.78794
POLR2J2	12.5823	3.42773
LRRTM4	-13.2668	4.11774
ZFP91	8.10855	3.71971
ZGPAT	6.90817	4.95762
ELMO1-AS1	-13.1173	3.96914
DNAJC25	8.92861	3.60095
GET4	10.5405	5.22731
RBAK	12.5089	3.35443
ZNF655	8.2127	3.69474
MIR181A2HG	-13.9211	4.76923
CSNK1E	-6.82215	5.51017
ROBO2	-5.93737	5.23011
TEX261	12.513	3.3585
ZBED1	14.3214	5.16537
IL1RAPL2	-9.76238	5.6814
NDUFB8	11.9665	5.95384
SYN3	-9.38874	4.3667
PAGR1	12.5936	3.43881
LCN12	12.8165	3.66175
TARDBP	7.22371	5.54539
CSNK2B	9.11675	5.38884
C11orf65	-7.28076	4.54399
WWOX	-6.79794	8.85247
ALAS2	6.95126	5.60702
FLCN	15.3381	6.18172
SLC43A3	6.41513	7.4714
APOA4	7.03834	6.38994
TMEM189	8.89127	3.26275
ZNF114	-14.09	4.93765
MOB3C	9.13813	3.14213
SIRPB1	12.572	3.41753
HBM	8.19294	4.46321
MTPN	-12.8728	3.7262
ZNF700	10.5054	3.19919
LINC00907	-10.681	4.74924
HOGA1	7.71772	3.70079
MT1X	18.9849	9.82814
EYS	-5.58327	6.7802
LINC01428	-6.17233	4.6685
DNAJB4	7.32192	4.67538
NKAIN2	-9.738	3.80869
ACKR4	-10.6188	4.68724
PCCA-AS1	-11.0215	5.12737
DGKB	-11.0488	7.62951
MRPL30	12.3446	3.19042
RDH10-AS1	-6.64495	4.88242
CFB	8.31973	9.97163
SLC39A3	10.4594	3.17283
PSMD9	8.24861	4.11377
CNTN5	-14.3052	5.15221
LINC01146	-6.03866	7.31394
CYC1	5.40538	7.11817
OMG	-13.6884	4.53745
TRIM58	6.4317	4.99163
SHANK2-AS1	-9.12991	4.14503
CA5B	-9.18843	4.16669
SPTSSA	14.2555	5.0993
SPAG5	12.7816	3.6269
PRB2	-14	4.84786
RASA4B	5.66386	5.04
DLGAP1	-5.9115	5.29924
PPP3R1	12.9825	3.82762
NAPRT	5.50071	6.38266
ITPRIPL2	10.3584	3.83265
ESR2	-8.13086	6.81674
TMLHE-AS1	-8.09975	6.14681
IQCH	-6.15991	4.50857
POLD4	6.56256	6.1907
U2AF1L4	11.8734	4.58245
TMBIM4	9.71126	5.16825
RERGL	-10.6089	6.13348
C4orf45	-13.2428	4.09387
SNAP25-AS1	-9.13878	4.66501
EIF3C	5.87829	6.03882
MIA2	10.8158	6.45767
SDHAF2	12.716	3.56086
FGF13	-6.15167	6.58607
LRRC7	-7.2584	4.0639
KRTCAP2	9.91632	4.81012
F8A1	6.72471	3.80502
PDLIM2	6.41522	4.19651
C4A	12.4034	11.2791
NAALADL2	-5.98535	7.07334
IGHG2	6.85543	4.30652
TSNAX	12.4156	3.26095
ABCB6	10.3988	3.1127
HIGD2A	13.7537	4.59769
LINC00319	8.42422	3.08843
VTN	8.16573	10.3663
BACH2	-5.69948	8.06578
METRN	12.0985	2.94462
USP3-AS1	-8.16732	6.08256
RBM38	5.08249	6.15822
NPAS3	-6.9366	4.99291
HSF2BP	5.67727	6.45653
GABARAP	10.297	6.79264
UNC119	12.1341	2.98005
SATB1	9.40912	2.90069
KCNIP4	-12.6249	3.48012
CXCR1	7.60122	3.60137
PRSS48	-8.60395	6.07497
NEK10	-6.17742	5.21085
COX14	11.1371	4.62453
MUC20	5.99682	5.51521
NUDT16L1	5.0758	6.03525
SLC22A17	6.13204	4.14431
MAMDC2	-6.25578	4.52795
LILRB5	12.7881	3.63343
BICC1	-6.04712	7.83035
ARNTL2-AS1	-13.6323	4.48154
CHN2	-5.97297	8.92091
SEC16B	-7.68773	6.01075
UGT1A1	13.0687	3.91367
ZNF23	9.10606	2.59833
F8A2	12.4303	3.27625
STX16	5.28089	5.07465
LINC01040	-12.6766	3.53143
ACTN2	8.71294	7.3486
CIPC	6.98172	3.49643
STEAP1B	-6.89973	3.98904
SUGCT	-5.07949	7.06792
DES	13.3523	7.99267
PRSS53	11.0699	3.78145
FNIP1	7.78125	4.91599
HSD3B7	5.59002	7.16469
SLC4A1	6.98604	5.51996
BEAN1	-7.08901	4.88759
PIGS	12.0842	2.93014
MT1F	12.8356	3.68032
FKBP11	12.5297	3.37473
PDE7B	-7.65893	9.58257
RABGEF1	5.67613	4.38273
RBM34	8.17558	3.6431
NFE2	7.95698	3.58865
SLC25A39	5.48117	7.33685
UGT1A9	11.9342	2.78094
KIZ-AS1	-12.9116	3.76472
CD320	12.1512	2.997
RAD51B	-5.586	6.2439
EMG1	8.19896	4.57
LMCD1-AS1	-8.94146	5.82125
COX6A1	9.99646	6.57495
C4B	11.8259	11.2761
C12orf40	-12.9552	3.80803
TOMM6	13.4547	4.29888
PMF1	12.4091	3.25432
SRP19	12.8178	3.66249
LINC01322	-12.4242	3.28129
FASTKD5	12.0912	2.9371
NDUFC2	13.4384	4.28261
ITIH4	9.28388	11.8264
NPIPA7	6.56031	4.14754
C17orf100	-6.37912	7.2313
JPX	-4.839	6.81994
SLC9A2	-8.24536	3.26928
ATP1A2	8.06885	4.15639
CASC15	-6.11796	4.98969
ARHGEF18	13.2278	4.07266
SND1-IT1	11.8738	2.72044
MAGI2	-6.27215	8.11051
CFHR4	11.8661	2.71291
TMEM14B	10.0746	4.74385
CFHR2	5.76407	4.299
ZNF664	6.45333	3.57935
KRBA2	10.0415	2.73567
SDCBP2-AS1	-6.23761	5.34258
FAM122A	12.0109	2.85695
CFAP161	-5.90848	4.04659
COCH	-7.35228	3.66496
ZNF548	11.9138	2.76066
COL10A1	-8.7099	4.98525
CRYZL1	12.5922	3.43713
ACTA1	16.7999	11.1659
NCOA7-AS1	-12.672	3.52688
BORCS7	8.05704	4.40694
TWF2	6.67602	4.50076
SLC9C1	-9.2543	3.32747
TMED7	7.14271	4.13861
CSF3R	4.83353	6.05256
PIGR	5.06967	6.82648
ST6GALNAC3	-4.68113	6.81104
ZNF747	11.8438	2.69086
MROH9	-12.3634	3.22104
ACTC1	16.1429	8.8506
SUPT3H	-4.82233	6.05262
PKD1L1	11.7892	2.63605
ADGRG3	5.4526	4.30362
ADAMTS9-AS2	-5.51318	5.82802
EIF4A1	-12.2574	3.11608
CELF6	11.7636	2.61057
MIR99AHG	-5.53328	7.65608
WDR90	13.1449	3.9898
PYGM	8.65275	5.99543
CTDNEP1	5.43434	4.3496
TMEM117	-6.14157	6.58832
SLC35F3	-7.34346	4.30544
SLC8A1-AS1	-12.2748	3.13334
XKR9	-8.44329	4.67185
SUCLG2-AS1	-4.79172	5.68616
ICAM3	4.90832	4.92616
CHURC1-FNTB	-12.3908	3.24819
RAB11B-AS1	12.0504	2.89626
UQCR11	9.79982	5.97758
MUC13	5.29474	6.20117
ZRANB3	-5.4482	5.42815
OCIAD1-AS1	-12.8353	3.68896
ZNF197	-6.96	3.49694
NAA10	7.2358	4.41752
RNASET2	6.58214	5.33666
EPO	4.70874	5.23968
SIK1	8.61408	7.8983
RMDN2-AS1	-13.4588	4.30882
FGF14	-7.2366	8.05661
PHOSPHO1	6.18857	3.93044
LIN37	12.2798	3.12515
MB	14.6732	8.15943
HBD	12.5922	5.30031
CLDN20	-12.7488	3.6031
PIK3R2	12.2145	3.06097
MS4A7	11.7179	2.56487
MARCKSL1	6.8169	5.46968
FIP1L1	6.28761	4.12599
AGMO	-4.99411	8.02266
GALT	4.81151	4.89296
RBM7	6.19873	3.51248
PTOV1-AS2	6.01851	4.19606
USP12-AS1	-8.90868	3.96327
C22orf39	6.78727	3.22905
PLEKHO2	12.3827	3.22889
CXCL16	4.57083	6.23649
OR2A4	11.7104	2.55791
DCXR	5.54032	8.31183
GRM8	-8.25989	4.18124
CHST9	-4.9622	7.25631
LTF	6.08853	3.49058
TRAPPC5	6.22449	4.18936
TNNC1	12.3256	6.31286
SYS1	7.10412	3.182
DPH6	-4.40939	6.26084
XIRP2	6.64443	7.31345
STPG2	-8.42234	5.30328
ANKRD55	-6.01085	4.68811
SMIM24	6.50084	6.32021
C8orf82	5.97875	4.4426
SAMD12	-4.40913	5.55288
HBA1	16.8653	14.7221
R3HDM4	4.36112	5.81441
NSMCE2	-4.51413	7.2275
GLTPD2	4.811	5.38527
PRKG1	-5.08667	5.85994
HSPB7	10.5815	6.43168
TAF9	13.0776	3.92203
PROK2	7.8897	3.0123
DEFA1B	15.4562	6.29968
HCAR3	7.60175	2.91378
HSPB6	9.40626	6.56357
MIF-AS1	8.30831	5.89144
POLR2J3	6.53722	3.46034
SPATC1	-4.90778	4.80878
UBE2F	8.32748	2.70081
DEFA1	15.4549	6.29834
CCDC39	-13.1601	4.01168
MYL2	16.3066	9.79281
IFI6	4.42986	5.88095
MIR4300HG	-8.96742	3.09496
BGN	4.57416	5.67275
DGCR6L	4.82315	5.45262
TKFC	4.69964	6.5064
SNCA	4.49202	5.9124
HNRNPUL2	11.5306	2.37824
SAA2	13.6941	8.5779
CALM2	7.4569	6.86732
POU5F2	11.5402	2.38769
SMIM18	-12.2173	3.07647
PPP1R14B	5.35311	5.55157
RPL18A	5.4434	5.60112
WDR83OS	7.23662	4.70068
LINC01344	-8.82759	6.15258
ZNF587B	12.7178	3.56339
PWP2	8.76704	3.12711
RHOXF1-AS1	-12.2259	3.08494
DLG2	-4.68657	7.04461
KLHL41	9.47887	6.17978
BCL2L2-PABPN1	-12.0493	2.91039
NTSR1	-8.38059	3.90826
PCOLCE	4.5653	5.22839
RNASE4	5.43799	5.89317
LGALS3BP	4.6473	6.76531
RBFA	11.4893	2.3372
PRKD1	-6.32161	8.04568
UGT1A4	13.2932	4.13799
GPC6-AS1	-13.6115	4.46083
PPBP	11.6766	4.37013
HSPA6	4.96078	5.03335
PTPMT1	12.9848	3.82929
TMEM91	11.6025	2.44946
MYBPC1	8.60969	7.90663
CKMT2-AS1	-4.2906	5.4434
LMO3	-7.45995	4.03721
SDK1	-4.90664	5.63839
TMEM232	-5.53019	4.47782
MFSD3	4.89258	4.26584
IRF7	4.20661	5.85155
FBXL7	-4.7652	5.61327
ZNF564	11.5832	2.43128
AFF3	-5.32172	6.04606
EXOSC3	11.6779	2.52457
ZNF385D	-5.41378	4.28959
MOGAT2	4.50227	5.64346
MSRB1	4.10162	6.1007
LY6E	4.7549	7.28668
STT3A-AS1	-12.3888	3.24625
NDUFA7	12.9372	3.7817
KANK3	12.2652	3.11161
TSTD1	8.91508	4.02547
CRTC3-AS1	-8.54367	4.07087
NHEJ1	9.5839	2.279
SSBP2	-4.84611	5.40976
LINC00240	-9.03989	4.95981
LINGO2	-12.1973	3.05658
ZMYM6	5.74946	3.41889
MRPS17	11.8542	2.70034
NOMO3	4.39395	5.37746
MYRIP	-5.22011	8.21454
GSTM2	6.59669	4.32951
GDI1	4.10398	6.18443
AHSP	10.8906	3.60196
FXYD6	11.3397	2.18786
EPN2-AS1	-11.8423	2.70602
ZHX1	5.93316	3.62578
DEFA3	14.5922	5.4359
BCL2L14	-7.21228	6.545
BCAP29	-4.76275	4.40526
CYB561D2	8.30884	2.31717
S100A8	11.2926	7.89626
KCNMA1-AS1	-11.8215	2.68554
AJUBA	6.39085	3.40348
UBA7	4.62809	4.57537
DLEU2	-4.22178	7.01906
LIPE-AS1	-7.90864	5.5112
APEH	4.21272	5.55717
FAM131A	11.4997	2.34813
MUC3A	6.68287	9.16508
OSMR-AS1	-6.19595	5.35545
RNF187	4.18156	5.18737
C2	5.71482	7.35998
ORM2	6.43344	9.08701
TBC1D3E	11.3598	2.20864
CYBB	11.4524	2.30098
OOEP	-11.8448	2.70853
CLN3	5.63957	3.40482
GPR75-ASB3	-8.78761	5.83204
SMYD3	-4.79999	7.11205
HK3	4.61451	4.44252
ENDOG	4.13897	5.48365
CPNE4	-11.7602	2.62515
FAM85B	-6.40403	4.53324
SLC6A8	4.75636	4.75847
MIR4435-2HG	-4.27595	6.88208
PHF11	-5.52907	3.64368
LINC00115	11.7296	2.57596
MTFP1	5.61067	3.95423
ADCY8	-8.10837	3.637
MRPL53	9.54805	3.05473
SORCS1	-11.9223	2.78501
TIAM2	-4.11411	5.84123
NSMCE3	11.1769	2.0258
PTPRD	-4.16242	5.45689
SLC5A3	12.7427	3.58831
TUBB2A	4.26694	5.19776
CDC34	4.01785	6.46106
GRID1	-8.63604	2.71435
CHTF8	-11.848	2.7117
NCKAP5	-4.15227	5.97564
STXBP2	4.36964	4.77229
GRIN2A	-12.4568	3.31343
DSCAM	-8.13908	3.12185
UMAD1	-4.32976	6.19776
TENM2	-5.72923	7.09938
CCDC26	-11.7815	2.64608
CYP2A7	7.67289	6.61793
BBS1	11.7576	2.60539
RDH5	7.34664	2.48246
VTI1A	-4.37494	7.52606
CYP2C19	5.36554	4.74295
FAM189A1	-11.685	2.55106
GPM6A	-6.70829	4.39571
TOMM5	13.3335	4.17767
PXMP2	4.26792	5.24843
KLHL40	11.3314	5.31892
GPT	4.81378	7.4893
VGLL2	12.5349	3.37975
EID3	11.202	2.05149
SLX1B	8.05934	2.05452
SPACA7	-6.9834	5.59733
LHFPL3	-11.7012	2.56707
MYH6	6.4457	2.97013
PTGR2	5.34517	3.48207
CNPPD1	4.02518	5.1851
EIF6	4.74478	5.63088
TASP1	-4.01029	5.97803
NEBL	-6.54531	7.98643
MT1H	12.8635	3.70803
ST3GAL6	-4.20331	7.3546
PKN2-AS1	-11.6926	2.55858
TMEM80	11.6168	2.46338
MED26	11.2652	2.11457
PSMB10	6.26434	4.005
ENO3	6.73454	7.24766
S100A9	8.347	7.67361
FKBP8	5.25062	7.09526
DDX41	4.79785	4.05989
CLEC3B	9.66418	2.38072
CENPP	-4.5939	5.28965
GAS2	-4.25321	6.82444
ECH1	4.68236	6.43403
ARF5	5.10438	5.47471
WWC2-AS1	-8.90376	2.97946
CTAGE9	7.88871	2.25185
AGPAT2	4.07621	7.33697
EHD2	5.71658	6.80822
SLC6A1-AS1	-11.8567	2.7203
SLC27A6	-7.73255	4.21549
CALM3	3.97179	5.12117
PDGFC	-4.26722	6.61877
TAP2	11.8769	2.72441
SRSF1	3.85263	6.20239
ASPDH	4.27198	4.95328
ZNF626	11.641	2.48745
MCEMP1	9.88949	2.58321
TEX41	-8.51225	2.5921
CAMK1D	-4.46215	7.25591
C8orf37-AS1	-8.07671	3.05995
DDX10	-3.81174	6.32527
COL19A1	-5.97262	5.7479
SGCZ	-11.9783	2.84034
EFNA2	11.2409	2.09052
PSENEN	7.73121	3.46724
NEB	6.38294	9.6
HBA2	15.0732	14.9064
UBL4A	4.46006	4.46028
LINC00313	5.2303	4.57632
PSMA2	8.68651	5.0258
VPS33A	6.59509	2.69434
THSD4	-4.86312	8.08547
OPRM1	-11.6737	2.54004
PCYT2	3.8864	6.54486
AMPD2	4.15124	5.68699
TNFSF12	8.24271	1.74039
CHPF	5.05861	5.78861
SLC25A1	4.07539	7.05039
SHB	4.87042	4.9483
CDK14	-4.5012	8.08351
FBXL2	-5.31141	4.5752
PTH2R	-11.7795	2.64418
MMP9	5.86729	3.54447
ELP4	-3.89622	5.42038
SCG5	-11.7525	2.6175
CNGB3	-12.09	2.9506
MYOZ1	11.4585	6.75435
CLDN7	5.55278	5.52135
MYH1	8.42464	5.19658
ARHGAP19	8.22471	1.72223
EFNA4	10.9756	1.8251
GCNT7	-12.2022	3.06158
GPHN	-6.10612	9.82799
SFRP4	-6.81406	5.19891
ABHD14B	4.60667	4.44074
LINC01470	-11.6749	2.54115
MACROD2-AS1	-11.9901	2.85194
NDUFA4L2	5.04215	3.62349
LDB2	-4.87038	6.72186
ZNF417	8.80257	3.18687
CYP1A1	5.79561	3.29834
TMED7-TICAM2	-11.8065	2.67084
MAML2	-4.2927	6.65492
NUP210L	-7.45065	3.02091
TTN	6.10209	10.6006
OR2A1-AS1	-5.595	5.25624
WDR70	-3.77719	6.57936
NPDC1	4.95988	4.36259
GPR4	11.3467	2.19601
RUNDC3B	-4.14305	5.70303
ZNF443	10.8961	1.74672
SEPHS2	4.54265	6.91689
EPPK1	7.04159	6.05961
MYLPF	10.4013	7.18992
NDUFAF6	-4.97584	7.44713
PADI2	5.40991	4.48867
ATP8A2	-8.4422	2.52299
GAPDH	5.89415	9.94294
SHMT2	3.77965	6.86268
PREB	3.92583	6.69098
KLHL23	-7.72564	3.25656
FEM1A	4.25133	4.62233
ARHGAP26-AS1	-11.4685	2.33823
WDPCP	-5.18465	6.91977
TNNT3	13.478	7.85406
CMC4	11.7496	2.59572
UBXN10	4.0865	4.86155
LDB3	7.65187	6.40301
PSMC3	4.26011	5.31635
IRGQ	5.44282	4.02162
APLN	7.9093	2.2867
FLII	3.91541	6.26304
NOMO2	3.91627	5.4006
MKNK2	5.90355	9.5003
HBB	12.9518	14.3778
TVP23C	7.12284	2.25156
ABCA7	4.21454	4.66188
GDAP1L1	-9.23089	3.30422
EFHD2	4.00236	4.92671
SEMA6A-AS1	-4.43885	4.25719
SLC25A10	4.21077	5.18988
C10orf71	7.16769	2.62631
GTF2H4	7.17808	2.30706
ICOSLG	7.1597	3.54685
NPHP3	10.9956	1.84466
ITGB3	11.8709	2.71852
MYF6	12.8011	5.49478
MVD	4.12301	5.4437
TMEFF2	-12.0477	2.9087
LINC01515	-5.0494	4.20673
FHIT	-5.53193	8.84588
PDF	11.1392	1.9894
LPP-AS1	-11.7994	2.66384
BCKDK	3.9009	5.19657
TRPT1	5.25914	4.9324
ANKRD9	4.07823	5.44171
ANKRD2	9.90202	7.75848
DHCR7	4.33094	7.24019
DTNA	-4.83564	9.4041
HAUS3	9.10684	1.80386
SMN2	6.10855	3.57755
MBD5	-4.59842	7.07892
S1PR2	11.6307	2.47912
TYMP	4.12798	7.32299
PRG2	10.8127	1.66314
PRELID2	-4.09672	6.2335
SCMH1	-4.09337	7.95628
SPATA20	3.90236	5.2156
PPP1R37	12.4523	3.29846
IER3IP1	7.49863	3.76748
DCAF11	3.8203	5.99333
BORCS7-ASMT	-11.4449	2.31508
TCAP	10.3634	8.03986
ST7	-3.66351	6.79144
FOXP2	-5.46209	7.71123
CYP21A2	3.9964	5.58229
SLC35A4	4.09625	4.99338
SLC25A51	11.3017	2.15133
PPAN	10.7672	1.61817
ZNF605	6.55174	2.63529
MYL3	7.82376	5.44394
MAGI1	-5.49418	10.1652
NR1D1	4.22085	5.44433
ACTB	5.44101	10.2819
RALGPS2	-4.17297	7.83996
ULK4	-4.65117	8.82665
DDX19B	5.44884	3.24128
CTSA	3.81524	6.43767
ISG15	4.65328	5.48085
LINC01317	-11.4409	2.31114
PPT2	8.50547	1.99989
DCC	-8.36994	2.45184
TNIK	-4.06838	7.95644
TBC1D5	-4.2643	7.97512
SERPINA3	5.84625	9.35958
PTPRT	-5.61611	3.05392
CCDC122	-4.77325	3.78225
CDK2AP2	4.65594	6.49321
SLC16A7	-3.81501	6.28674
TUBB2B	5.97322	3.73256
HBG1	11.7075	2.55365
PRKRIP1	-5.60066	5.82947
TM7SF2	3.66647	5.56593
ST20	10.866	1.71564
TRAF3IP2-AS1	-5.63298	5.65545
ECEL1	9.05768	4.39297
PLD5	-11.3376	2.2097
ALOX12-AS1	-6.27229	7.04358
MYL1	12.8868	8.47318
ADIPOR1	3.86602	6.45909
NRG1	-5.40766	9.59406
TTLL12	4.02173	5.77772
IL7	-6.48662	6.27411
AURKAIP1	4.48211	5.76764
STXBP5L	-11.5526	2.42091
LINC01135	-6.92188	2.5407
ZSCAN5A	-4.52946	4.54346
CEBPA	4.36461	5.22307
PPP3CA	-3.94401	7.60145
SCTR	-4.70017	4.08177
ZBTB20-AS1	-7.66401	6.81847
C1QTNF3	10.6964	1.54774
LDHD	4.5732	5.89548
SLN	12.5654	8.42531
CRADD	-4.02265	8.15516
BLOC1S1	12.408	3.25297
ACSM6	-12.1514	3.01134
TMEM241	-3.83405	5.31888
MRPL41	3.86239	5.98462
GSAP	-3.9328	6.58791
IL1R2	4.24786	5.40621
MYO16	-4.66435	5.08392
TRPS1	-3.60485	5.86576
NBPF10	4.29014	5.53971
PTPRR	-11.3451	2.21714
P4HA3	-6.68036	4.86788
ZSCAN26	7.9133	2.6019
LILRB2	4.37936	3.9955
TATDN2	5.89948	3.95747
TPI1	5.02292	8.00083
FARS2	-3.59844	6.42269
MATR3	3.83516	5.80208
DNAL4	10.6622	1.51409
LINC00534	-11.57	2.438
PBX3	-3.72471	6.01299
PRB1	-11.2706	2.14404
ERV3-1	6.61383	2.82754
NLK	-3.70537	6.38811
MIR646HG	-6.00081	6.77012
TRPM3	-7.37705	4.26191
REEP6	3.63383	6.30412
PAF1	4.04351	4.54925
ARL15	-5.15959	6.89389
FAM53B	11.5339	2.38273
SLC25A11	4.0821	5.09376
OR2W3	10.6525	1.50376
STARD13	-4.06315	7.41449
MAP3K19	-11.551	2.41931
ZCCHC7	-4.22932	7.91391
BOLA2B	11.5014	2.34807
SLC16A12	-4.91983	3.4416
SELL	5.10506	4.1369
RGPD8	4.28609	6.12084
FAM182B	-7.50578	3.07526
CTNNA3	-5.61956	5.17697
NDST3	-4.63609	3.98814
TTC8	-4.35265	5.23686
OMA1	6.88873	2.65731
ADGRG7	-3.86084	4.60916
MARS2	11.252	2.10196
AKT3	-3.48772	6.138
CKM	10.0805	8.89679
TNNT1	11.7226	9.12955
EEF1A1	4.48611	9.34706
BLOC1S3	10.8368	1.68861
LINC00504	-8.19287	2.27753
RAP1GDS1	-3.47212	6.16198
DIAPH2	-4.13578	8.47231
IGHA2	8.3064	3.00364
RNASE1	5.53076	4.5387
ASB5	7.6517	4.80617
TMEM82	3.7758	4.72404
TBC1D3L	6.93267	2.43276
MYOG	13.6122	4.45623
ARSA	3.94467	5.02281
APBB3	3.87794	6.7481
COMMD10	-3.88337	6.99111
GPR158	-11.4962	2.36551
SNAP25	-4.45609	4.04025
CORO6	7.72242	4.69883
TLR6	10.66	1.51264
TSR3	4.2967	4.44865
LIPT1	11.0388	1.88711
SAMD10	10.5284	1.38115
FFAR2	5.91419	2.943
FBXL17	-4.03094	7.25161
CADPS2	-3.74473	7.04267
SLC39A5	3.56619	5.67342
CYP3A7-CYP3A51P	-8.80639	3.86241
RBMS3	-4.25482	7.31032
SLC14A2	-6.04417	2.85294
TAC4	-11.2772	2.15058
CDH12	-7.44772	5.27928
HBQ1	10.9253	1.77417
HLX-AS1	-8.36127	2.44333
CACFD1	3.72901	5.32955
RHOC	4.26655	6.20768
MMP23B	-3.91499	5.17906
COMMD3	9.1744	3.16376
PKM	3.84199	6.39643
CHMP4A	6.50065	3.80756
GNRHR	-12.1667	3.02641
ACP2	3.54381	5.22582
SNN	4.78393	3.7144
PCDHGB5	11.0688	1.91973
FMN2	-11.2674	2.14098
DACH2	-11.1364	2.01274
PID1	-4.7924	9.17792
TPRG1	-5.95847	7.94864
HGFAC	4.14587	8.17907
EDC4	4.99341	4.6634
TMEM256	9.30903	2.81686
PCDH11Y	-11.1199	1.99666
HAUS4	6.2575	3.38567
CCDC138	-4.07198	4.29322
KHK	4.3099	8.04518
SYT7	4.33394	7.25686
MAF1	4.10644	4.89914
FUOM	3.48537	5.72461
CCDC91	-4.02916	7.55488
CNTNAP2	-4.8213	3.98127
CRIP1	10.3167	3.02994
STRADA	8.50093	2.89928
FEN1	9.52946	2.22365
NCAPH2	3.86552	4.67541
UGGT2	-3.63238	6.62506
ZNF483	-5.90052	6.96712
ZNF585A	10.7569	1.60665
DNAH14	-4.08044	6.48315
DOCK4-AS1	-11.784	2.64871
SUMF1	-3.44281	6.66245
PRKCA-AS1	-7.76017	5.49353
NPIPB4	3.48932	6.23841
ACOT12	-3.51074	6.49461
PNPO	4.15768	5.87519
OR2A7	10.4935	1.34711
ST18	-4.72085	3.47892
CSF2RB	4.78127	3.52134
IL1RAPL1	-7.21724	3.45098
KRT8	4.09867	8.33971
ENTPD8	4.68384	3.95032
LRAT	-4.16827	4.15687
MAK	-5.16535	5.02486
XAB2	3.87861	4.46427
LSP1	4.19846	3.89553
EHD4-AS1	-11.5057	2.37486
ADK	-4.17325	9.04874
KCNMB2-AS1	-5.92937	3.66639
FUT4	11.377	2.22654
DPYD	-4.377	8.39632
ZFPM2	-3.76011	5.55024
NEGR1	-6.35564	3.08781
TNFAIP2	3.75102	7.21736
SCGB2B2	-7.09433	4.4265
UQCRC1	3.98734	6.93555
LINC01090	-11.0527	1.93097
MRPS28	5.95155	4.2946
ZNF703	5.80556	3.36512
TNNI1	8.13557	7.64478
PCDH11X	-11.132	2.00851
ZBED6	14.0674	4.9115
CDH2	-3.57296	7.20502
OIP5	-7.52721	3.09639
SCAND1	3.96156	4.91791
TMEM251	10.0439	2.75819
ILVBL	3.74022	4.95562
AUP1	4.28911	6.81736
PARD3	-4.71507	9.37328
STK3	-3.79982	7.95462
DTD2	10.3892	1.24307
UTP14C	-11.0383	1.91698
GSTA1	4.7493	6.55163
TSPEAR-AS1	5.74708	5.1628
ZFYVE19	3.65243	4.72331
ADRM1	3.6716	5.13292
LAMB2	4.00694	5.80653
RAP2C-AS1	-7.50941	5.1777
ZNF799	10.6702	1.52324
LINC00882	-11.0294	1.90822
ETFB	3.4626	6.57228
TCF12	-3.9682	8.63834
CFAP77	-11.056	1.93425
ZNF653	7.70505	2.09766
NR5A2	-4.6898	8.38144
F8A3	8.05263	3.49198
ITLN1	6.86888	1.79603
CYP2C18	3.71072	5.83495
HNF4G	-4.7074	6.47178
MYH3	3.77583	5.05264
LINC01001	5.23236	3.70399
RUNX1	-4.83671	8.71374
DGCR6	4.86954	4.46653
ADAT3	10.4571	1.31126
FASTK	3.63491	5.25179
MYOM3	5.16787	3.43631
BCKDHA	5.07588	4.39811
DAB1	-3.38899	5.48231
C8orf34	-11.1108	1.98776
REC114	-8.54799	2.68396
SHISA5	3.55426	6.69369
SLC5A6	4.22979	8.63758
STPG2-AS1	-11.4094	2.28026
NBEAL2	4.16506	5.65425
RUNX2	-3.79826	4.3887
ENKUR	-4.30854	3.89567
ASTN2	-4.1001	4.36718
GPR82	-11.2253	2.0998
ZNF581	10.7697	1.61914
HS3ST4	-8.01267	2.10088
TRAPPC1	5.79487	3.41076
LRRC9	-7.677	2.66437
PET100	7.76319	4.13636
FAM156A	3.51232	4.96183
CORO1A	4.37097	3.60191
PPP1R27	8.18847	4.77455
MBD3	3.67454	4.87646
ZNF662	10.3045	1.15878
ARHGDIA	4.05418	6.88654
PFN1	4.98239	7.85719
GRN	3.37258	6.30105
ELF2	-3.82386	7.8138
METTL15	-3.38015	6.07983
SRBD1	-3.31762	6.16695
NRSN1	-12.0119	2.87353
ZNF576	8.42594	1.90266
CATIP-AS2	-6.8657	3.89227
TUBA1B	4.30128	6.27615
LRRC69	-4.05791	4.19654
RAPGEF6	4.063	4.96887
JAZF1	-4.15043	6.78531
LUZP2	-11.4453	2.31553
FBXL15	4.00695	4.25897
BCAS3	-3.95117	7.46873
TREM1	5.49944	3.43716
LINC01435	-11.1874	2.06252
CASQ1	9.10627	6.24525
FGF12	-5.55761	4.09321
FRMD5	-10.9963	1.87602
RNF31	4.08275	4.42788
LINC00886	-7.37684	5.68353
FBXW5	4.19083	8.09566
LRRC8C	7.70644	1.20896
PCDHGB2	10.3595	1.2123
FOXQ1	5.77132	4.1574
TTC36	3.73049	4.94837
CFL1	4.57881	7.26911
EPHA6	-7.20657	3.13375
LINC01476	-11.1409	2.01722
CCDC171	-4.19474	3.7787
CCDC65	-5.82806	3.75192
VEPH1	-5.6058	3.25242
LINC00271	-6.56908	2.8393
ALDH1A2	-6.12914	8.58921
FAM215B	10.3186	1.17172
NDUFS7	3.68991	5.53733
EEF1A2	4.54251	3.43919
CASC8	-11.0552	1.93349
PLCG1-AS1	-5.37023	4.51738
SLC35F1	-7.92198	2.01215
ALK	-8.18194	2.26691
MEIS2	-3.24681	6.07927
MLF2	3.52985	6.71959
UGDH-AS1	-5.12978	6.40596
SNCAIP	-11.2494	6.2252
CHSY3	-5.67432	7.08638
RAI1-AS1	-11.255	2.12895
TMEM265	10.7614	1.61079
PCCA	-4.79589	9.83956
THRSP	4.58978	3.88753
CLEC4M	4.05556	4.1523
DANT2	-3.74448	7.07091
BORCS8	7.27406	1.93321
PPP2R2A	-3.75021	7.49117
NES	4.5846	3.8432
RAD51D	10.2008	1.05615
LINC00332	-11.8901	2.75327
SP2-AS1	-5.46803	3.13338
MIR2052HG	-10.8952	1.77731
HMGB3	3.50605	6.2868
DCUN1D3	5.40576	3.14561
MTAP	6.21142	2.84292
EXOC4	-3.91259	7.85946
PVT1	-5.17994	4.89755
FCGR2A	3.98665	5.3657
LINC01389	-11.3336	2.20593
GRIP1	-5.85445	2.88639
ZNF804A	-10.8294	1.71332
RPL41	4.36274	6.35124
SLC38A3	3.79109	7.00718
PDE7A	-3.52538	5.86893
DPP10	-7.33543	2.98156
CEBPB-AS1	4.6635	4.54188
UNC5D	-11.0473	1.92579
C8orf44	10.154	1.00961
ADAM20	12.8258	3.67123
MSRA	-4.21356	7.01339
CAMKMT	-3.25104	6.83998
TP53INP2	4.20394	6.2105
SLFNL1	-7.14051	5.24156
FAM135B	-8.15484	2.24007
NME1	7.05224	2.80572
SGMS2	-3.82165	7.34762
NPIPA5	4.87579	3.5446
SHC1	3.37501	5.90464
TMUB1	3.33026	5.07973
MED16	3.56608	5.27368
RWDD3	10.574	1.4244
FBXO44	3.78711	4.21814
PPM1L	-4.55268	8.29291
FXYD1	3.603	5.38633
RGS7	-10.8566	1.73988
FER	-3.50193	7.03578
PF4	9.7625	2.47805
CCNY	-3.93623	8.54659
NAT8	4.23422	4.03028
MIR3681HG	-10.8186	1.70275
C3orf49	-8.75896	2.83605
CDKAL1	-4.28474	7.16965
FAM50A	3.85327	5.85191
SMAD1-AS2	-12.522	3.37822
NUBPL	-3.32972	5.36139
FKBP2	-7.89195	2.04448
AP4B1-AS1	-8.2421	2.38525
ANPEP	3.46826	7.78766
SLC22A10	-4.24091	6.83636
COL1A1	4.55034	7.28396
ADAM8	4.19532	5.05931
TUBB4B	3.31634	6.54737
RPL18	3.25466	5.90083
CC2D2A	-4.58995	5.61178
FAM163B	6.44515	2.97899
FAR2	-3.80544	4.37321
GLIDR	7.89489	3.19665
PPP1R16A	3.28442	5.72081
MUL1	3.48289	4.7131
MIR497HG	10.3737	3.06682
MLIP-AS1	-12.7721	3.62628
ZNF286A	9.09397	1.8134
SLC9A3R1	3.91932	7.86215
FAM172A	-3.39248	7.08288
OVCH1-AS1	-11.1636	2.03944
TCEA2	3.55632	4.45087
CLYBL	-3.23823	6.54148
EFNA3	6.21014	2.57072
GGT1	3.22667	5.59272
RAB11B	3.15123	5.9955
SLC39A13	3.78268	4.18499
CDHR5	3.65568	6.52988
SOX6	-3.8501	8.2769
ORM1	5.93452	10.4775
CAPN5	3.41338	5.36404
WDR18	3.92322	4.23767
CAMK2D	-3.5929	7.99571
IGHG4	8.04719	2.43465
COPE	3.55693	5.38225
HCN1	-10.8418	1.72552
HFM1	-6.51565	2.10588
LINC01301	-6.20281	2.21714
GSTA2	5.718	5.55062
TNFSF13	10.6136	1.46361
TNFRSF14	3.29218	6.23055
TTLL2	-10.7743	1.65976
RARRES2	3.91123	7.82078
ACHE	4.29798	3.54461
CSRP3	8.72589	6.70885
ZNF350-AS1	-8.07538	2.16237
ALKBH7	3.57768	4.50952
EBLN2	10.4854	1.34021
MLLT3	-3.78299	4.4315
PLPPR1	-3.68864	5.97044
SPATA22	-10.9309	1.8123
GRM7	-7.85485	2.00851
CRIP2	3.9315	5.34465
ZSWIM8-AS1	10.4082	1.25971
RYR1	3.4792	4.86088
UCP2	5.25513	4.46702
LINC01320	-3.51236	7.4844
TCF4-AS1	-10.9542	1.835
BSG	3.21966	6.76831
PTPRK	-3.83259	8.88857
UPP2	-4.28864	7.54522
CACNA1A	-5.72252	2.85303
POLR2E	3.29191	6.11814
KCNT2	-4.58907	7.88952
TFDP2	-3.25778	6.26552
ERF	7.94757	4.3289
GJB1	3.10769	6.21251
SRGAP1	-3.46852	7.55402
TMOD4	13.5663	4.41035
ZNF395	4.20582	7.04506
TSPEAR-AS2	4.50884	3.64618
ABTB1	3.73975	4.66795
PAX8	-7.88783	5.21571
SGSM3	3.97834	5.80279
AKR7A3	3.56384	5.68457
APOBEC3C	11.9242	2.76976
LRRIQ1	-10.8473	1.73061
MAGED2	4.03318	4.95308
GPS1	3.31433	5.07837
TACR1	-7.28036	3.76565
SLC10A7	-3.22043	6.28122
JMJD7	10.6628	1.51649
MMRN2	3.58433	4.50254
OPCML	-7.8555	1.94728
PLCB2	4.26488	3.74159
ARAP1	3.79564	7.51506
NAGA	3.84643	4.37739
HR	6.71623	2.05544
DXO	3.87372	4.96902
TPM2	9.19826	9.45231
BISPR	7.47188	0.97826
MT3	8.07658	2.06994
MYO1H	-10.8238	1.70798
ZNRF3	-3.73457	6.33876
PSMB4	3.55861	5.1568
VKORC1L1	-3.1591	6.06158
SLC11A1	3.46253	6.35819
IGSF11	-7.32673	2.31943
NOD2	4.83002	5.3754
EXOC6B	-3.47456	6.94875
TSPYL1	3.45878	5.0187
PSME2	4.93168	5.7693
PIBF1	-3.1837	6.56954
LINC00535	-4.68493	3.74322
NKAIN3	-8.12933	2.27544
TRIM28	3.38399	5.28721
ASTN2-AS1	-11.1983	2.07339
POLDIP2	3.26056	5.99995
ASIC2	-6.97303	2.90278
GPX3	4.21574	9.57174
ZNF503	8.47078	1.17364
THRB	-4.30268	8.40966
CIDEB	3.26262	6.06477
GEMIN7	6.39377	3.23481
CPNE8	-3.51146	8.2347
FAM185A	-3.39695	5.23554
DGAT1	3.49543	5.23533
SOBP	-4.7037	5.38188
NPC1L1	3.52721	6.46115
ENOX2	-3.95922	5.93457
CNTLN	-3.86385	6.31585
ENO2	4.02546	3.86459
IGKV3-20	7.66309	1.67575
CYB5RL	9.95067	0.809233
LINC01358	-10.7886	1.67377
ANO2	-4.11968	4.6976
CDK2AP1	5.26954	4.22357
CDR2	-3.07627	6.37908
MLANA	-11.3685	2.24016
CST3	3.74264	7.62423
TNXB	3.34498	5.52555
SYT2	-11.2313	2.10573
TUFM	3.57595	6.39582
ERC2	-7.29304	2.28636
GNGT1	-10.8098	1.69438
PRKX-AS1	-10.6928	1.58055
TBL3	4.29513	3.83098
SYS1-DBNDD2	-10.6682	1.55686
CERS3-AS1	-4.85211	2.9368
PPARG	-3.39445	5.90408
ARPIN	7.1697	1.56834
AMZ1	-3.75791	4.74908
MEG3	6.1116	9.68412
DOK4	3.32011	4.96649
KIAA1328	-3.36348	5.03421
HSPB2	11.2958	2.14278
ZDHHC14	-4.56185	6.98512
GRID2	-10.742	1.62853
SCUBE1	5.17029	5.17769
DNAH9	-6.48573	2.1174
EBP	3.36102	6.06418
LURAP1L	-3.77908	8.25728
SLC29A1	3.25869	4.87371
RAB43	11.6484	2.49697
CFAP52	-11.0177	1.89695
HTR2B	-5.63123	4.29726
ELAC1	10.42	1.27116
CPTP	4.41913	5.26094
LIN7A	-3.06449	6.43492
RPP38	-4.33282	6.60748
DHRSX	-3.19056	7.2294
SMYD1	5.83692	2.91735
HPSE2	-7.84761	1.9396
PARD3B	-4.70439	7.79433
FAM184B	-4.68094	4.02533
ANKRD39	7.95993	1.93932
GUK1	3.72914	7.32419
ADGRG2	-3.13959	5.8761
HDAC8	-3.0868	6.51568
BRCA1	-3.67722	4.71266
SLC39A1	3.22106	5.04058
FIBP	4.64536	3.85028
NPIPA2	9.83238	0.692019
RDH11	3.84983	4.95806
C12orf56	-10.7505	1.63676
FAM210B	3.42349	5.67099
RAB28	-3.15127	5.25157
NUPR1	4.98286	7.64925
ZNF174	9.93532	0.791615
LINC01572	-4.89243	3.46613
PLEKHA5	-3.35595	7.77371
PPFIA2	-7.58952	3.82078
TM6SF2	3.15318	5.12399
DAB2	3.86979	3.76618
SRPRA	3.0709	6.3435
HAUS7	5.96819	1.96486
GLIPR1L1	-7.64818	2.72718
NR6A1	-3.09059	6.49536
PITPNM1	4.81197	6.11233
SRGAP2-AS1	-7.68107	1.77723
GALNT18	-3.47147	7.33758
SLC2A11	5.14741	2.85342
ARAF	3.15524	5.2242
MYLK2	7.66869	1.68119
SPATA17	-7.80637	1.89913
SLX1A	5.87313	2.06816
ZNF385B	-3.19748	5.80673
SLC26A5	-4.13622	4.2051
FAF1	-3.4213	8.11511
KLF1	8.35695	1.08427
DUS1L	3.07856	5.87011
CNTN3	-3.24642	6.29417
NDUFAF3	4.46997	4.06706
KCNH8	-7.24764	2.78298
DNAH5	-5.20617	6.77409
LINC01176	10.0241	0.87897
CDK5RAP3	3.08968	6.66349
ASPG	3.84658	7.24255
AMIGO3	8.25661	0.960013
ATG4D	3.21919	4.94507
FAM186A	-11.3162	2.18889
GPC6-AS2	-11.3374	2.20975
HHATL	12.2524	3.09752
TRIP6	3.17367	5.52901
CASQ2	7.27076	4.61469
VAT1	3.79561	4.31845
MCPH1-AS1	-4.87129	3.49385
CPB2-AS1	-6.92996	8.7665
FCGRT	3.05181	6.56093
GSTM1	11.628	2.47416
GHR	-3.7392	8.01201
NCEH1	-3.23141	4.80281
GPAA1	3.37686	4.90871
SIGMAR1	3.24127	4.91947
ATF7IP2	-3.43151	7.21577
PYURF	-10.517	1.41029
PTBP2	-3.39746	6.34835
SUMO4	9.73821	0.597668
PRIM2	-4.19641	4.90888
DPP7	3.36882	5.39717
CORO1B	3.59891	4.44479
ZNF670	10.155	1.00829
LINC01089	6.83324	1.77059
SNX17	3.18718	4.88604
ZBED6CL	10.4791	1.33441
NRXN1	-7.67103	1.76748
MIR1-1HG	11.1659	2.01319
PDE11A	-3.75216	6.46052
FAM53B-AS1	-10.608	1.49851
STK39	-3.61287	5.78295
SLC9A3R2	3.04225	6.24421
MAP2K5	-2.98436	6.41067
ABRA	8.76612	4.91739
RASSF7	3.15272	5.85477
KIF6	-10.5958	1.48649
TNNC2	9.582	7.68526
CDKN1A	3.33926	7.98713
IMMP1L	-3.44398	4.43032
ZSWIM6	-4.90944	8.58809
PRKCSH	3.72136	6.23702
TSHZ2	-4.72821	10.8018
IGFN1	6.52298	4.17427
PDS5B	-3.02735	6.60501
NDUFV1	3.03428	6.39952
ACSL6	5.95356	2.23094
EIF3G	3.58153	5.00493
PDZRN4	-7.6676	1.82719
PDGFD	-3.91774	4.64644
NREP-AS1	-11.0948	1.97228
LEKR1	-4.5171	3.70268
TMEM42	10.0588	0.913001
CRYAB	8.48158	8.26319
HSD11B1L	9.73445	0.593446
KANSL1L	-2.98302	6.54512
GMDS	-3.25091	7.82232
RHBDL1	9.75921	0.620712
ZNF506	6.02611	2.15079
SLC25A27	-3.37081	5.22734
MOSPD3	3.83639	4.09514
XPNPEP2	4.74514	3.15884
RNF181	4.88468	4.46335
ZEB1	-3.27088	7.85081
C9orf47	9.66395	0.525879
PPP1R1A	4.8539	4.12415
CDH13	-4.07962	4.42432
CRB3	4.32535	3.2483
TPRG1L	3.30906	4.69043
SGMS1	-3.27755	7.29732
C11orf80	-3.49256	4.56754
CES3	4.02248	6.70014
RHBDD2	3.06296	5.84356
UBE2E2	-3.406	8.19113
MYD88	3.37972	4.48397
ODF3B	3.39193	4.44493
PDSS2	-2.9977	6.35399
LINC00607	-6.8455	2.777
NR2F6	3.96655	6.07608
ANKRD13B	11.0713	1.91891
STRN3	-3.50825	8.32623
CNTNAP5	-10.5635	1.45542
CLPP	3.4631	4.44221
PEG3	11.0064	1.85809
AAMP	3.46466	5.19837
TBC1D19	-3.08465	5.20887
TMEM259	3.60041	8.00537
SOX18	10.3036	1.16048
SETDB2	-3.65884	3.94101
TMPRSS11D	-11.1431	2.01944
UBASH3B	-4.19606	5.66572
MOB3B	-3.08389	5.19675
TPST1	-3.64086	8.44458
CTSF	3.36756	4.94512
GABRA3	-10.6538	1.543
F11R	3.39766	7.82984
TSPAN7	6.53282	4.13522
PPM1E	-6.54194	4.40589
PHKG2	3.29597	5.3349
ZNF713	9.61667	0.479398
NBAT1	-10.6685	1.55694
TMEM203	3.76698	4.04115
MRFAP1	2.94689	6.1746
RPL3	3.35329	7.97661
ZNF438	-3.02199	6.24297
LINC01242	-10.6756	1.56412
MMP8	6.5388	1.48131
FRMPD4	-10.4474	1.34325
PRELID1	3.83699	5.51885
SPR	3.68001	4.44801
MAPK8	-3.1797	6.55558
CDKN2D	4.71512	2.87811
ALDH1B1	3.92225	4.64799
RASAL2	-3.2795	6.7128
ANGPTL7	-7.76842	1.86238
ZFHX4-AS1	-10.6553	1.54445
SLC39A7	3.34507	5.05026
NOP9	3.81891	5.56874
COL6A1	4.07599	6.20605
SPTB	3.45064	4.79417
ATP6V0E2	3.74603	3.7559
ELAVL1	-3.20997	6.85685
CDC42EP2	4.93021	3.10726
LINC01340	-7.52122	1.6218
CNBD1	-10.4966	1.39078
MDGA2	-7.95497	2.04454
PARP2	3.37616	4.66063
TAS2R20	9.62881	0.489183
RASGEF1B	-4.07917	8.40056
CYP1B1-AS1	-6.90459	2.44535
MNDA	5.01565	4.65114
PPP1R3C	2.98095	6.29231
GPR141	8.13812	0.870192
DNAJC4	3.6122	4.02181
GLIS3	-4.38504	8.85346
CACNB1	6.03931	4.30313
COASY	3.14616	5.44083
KCNQ1	-3.96816	4.75224
ST6GALNAC5	-7.49338	1.59485
KCNJ6	-6.11742	2.16902
LCORL	-2.99293	5.67768
LINC01122	-10.389	1.28688
AEBP2	-3.32668	5.96975
SMAD1	-3.54754	6.29424
HEPHL1	-10.5002	1.394
ARL2	10.0273	2.7416
WDR64	-10.517	1.41051
CDK19	-3.51043	5.83556
ADM	3.69403	8.61584
SLC16A1-AS1	-5.15217	4.59043
FURIN	4.64764	8.39735
MEFV	5.16471	3.63338
UBD	6.40283	3.63617
KRT18	3.40293	8.18831
ZNRF3-AS1	-6.30707	2.67064
SLC25A4	4.35699	7.00386
C4orf36	-4.39951	3.49732
ANKDD1B	-4.48259	3.03362
RUSC1	3.92114	3.50693
ANKZF1	2.98893	5.53772
NEURL4	4.84107	4.20109
TXNL4B	-4.84656	7.03619
COL1A2	3.25803	6.19544
LINC00276	-10.5688	1.46063
CXXC1	3.10397	4.90748
XK	10.4415	1.29728
TTC6	-3.8823	5.67746
SLC2A8	3.2221	4.88489
ADAMTSL3	-3.37006	5.54069
SLC25A22	4.31649	3.97795
SGCA	6.9458	3.13493
LRFN5	-12.4974	3.35365
IL1RAP	-4.32772	8.82766
NBPF26	3.52859	6.44387
HECTD2	-3.1678	4.66618
IGHV4-59	9.50005	0.363992
GYPC	4.01523	5.9265
IGKV2-28	9.88186	0.737662
CD68	3.06967	5.09959
SYNPR	-10.4864	1.3809
TOB1	3.19911	7.16868
FCN2	3.36501	4.67434
ANKHD1	5.81844	2.67901
ZDHHC12	4.10562	3.33495
RAP1GAP	4.11554	7.47374
CDH18	-10.4836	1.37826
ECHS1	3.23919	7.17782
GPAT3	-3.58183	7.72908
CSNK1G3	-3.23387	6.12687
LYPLA2	3.16966	4.94995
NPSR1	-11.5832	2.45104
SIGLEC5	7.7112	1.74123
THAP5	5.58948	2.15139
COA3	4.4139	5.21287
ASAH2B	-4.69085	5.51187
FAM169B	-3.33174	5.65818
SLC4A5	9.5422	0.406731
BIN1	3.6565	5.79124
ABI2	-3.38742	6.12384
POLRMT	3.85901	5.24735
CCDC180	-10.3511	1.25021
FMO4	-3.16333	4.81913
KHDRBS3	-2.94682	6.87564
CHST11	-3.33139	5.87406
PSMB8-AS1	9.08996	3.0654
NUDT22	3.20533	4.54747
CADPS	-10.3349	1.23474
CERS6	-3.11986	7.40349
CPA6	-10.5024	1.39639
RUNDC3A	6.90048	0.908476
PKLR	4.90886	3.93696
OR2L13	-10.4826	1.37725
TOX	-4.30031	6.35167
MED27	-2.93539	5.48533
DSG1-AS1	-10.6943	1.5823
BSCL2	9.53284	0.394499
PCIF1	3.53104	4.3466
AP1G2	4.00476	5.79127
PARG	-4.3239	6.64214
KLHL2	-3.29308	7.33465
IMMP2L	-4.03402	8.86825
PUF60	2.94832	5.47374
LYL1	5.15459	2.46468
SPIDR	-3.0531	7.54259
RPA4	9.74899	0.611778
SPX	-5.4823	3.17624
VIM	3.13964	6.11506
ZNF8	6.61455	1.30887
STAB1	4.85636	7.20318
RILP	3.80384	5.55157
ABCA10	-3.96098	5.9324
LGALS1	5.73883	5.41683
PRR5	3.5545	4.22146
PTCHD1	-5.84314	4.06706
SPON1	-3.71149	3.71246
GREB1L	-3.09163	5.13679
RRAD	6.33424	6.39893
RHNO1	8.67236	1.36988
KIAA2013	2.94057	5.3922
RPL7A	2.87965	6.20206
ZNF90	-6.83963	2.38155
SLC26A6	3.91766	3.49024
RNF13	-3.13993	7.63895
ZNF358	4.3782	3.17315
VPS54	-3.02015	6.58241
ULK3	3.12439	5.39246
LINC01060	-10.3305	1.23053
PIR	-4.3607	4.26753
IGKV3-11	10.1611	1.01371
CYP1A2	5.23712	5.3852
CLDN11	-4.51079	3.26122
ZNF468	9.60111	0.460845
ESPN	4.06093	5.04331
BANF1	3.75745	4.93039
KISS1R	6.69578	1.37681
PRDX5	4.44945	5.64226
MZF1-AS1	-4.58525	4.07295
JMJD8	4.22111	5.39353
PDE5A	-4.13866	6.08785
TMTC2	-4.77128	4.34183
SDC1	3.98167	9.27128
FOXN3	-3.27737	8.19611
HSD17B10	3.32797	5.22247
ATG10	-3.28787	5.87794
PACRG	-3.69455	4.70174
BAK1	4.09714	3.62277
RPS26	4.34126	5.73141
LINC00243	-8.42418	2.56295
TPK1	-3.36543	4.90903
RNF5	3.79145	4.93724
ACD	5.22992	3.45577
SLPI	5.32562	7.12719
FAM9B	-7.38858	6.03679
LINC00866	-10.8064	1.69074
MIEN1	4.87194	4.78826
C6orf163	9.38293	0.24964
RAP1A	-2.84582	6.48684
MYOT	7.08652	6.31752
GLYCTK	3.11354	6.48484
ACADS	3.18971	5.51462
SLC35F4	-10.6089	1.49948
SHANK2-AS3	-10.7202	1.60746
TAGLN2	3.18463	6.54765
PCDHGA5	9.63805	0.502447
ARF6	2.88093	5.61646
IGKV2D-28	9.78907	0.645621
OVCA2	9.34688	0.213115
TAS2R31	9.36598	0.232941
DNAJB1	3.4211	8.15449
FBXL13	-4.71108	4.56403
CD302	-6.40971	3.74827
SMG8	8.5101	1.23914
RBKS	-3.27054	6.31133
GABRG3	-10.2908	1.1924
ST3GAL3	-2.84427	5.89047
SMTNL2	6.69222	4.15156
TST	3.02762	5.70785
NFIA	-3.33594	8.46598
PCDH15	-7.05482	2.0534
TCF24	-10.3118	1.21264
GNAI2	2.83852	6.54289
DENND4A	-3.54876	8.60641
FPGT	6.64836	1.03891
VNN2	3.70822	4.18117
CDK9	3.15511	6.44892
RNF180	-2.95712	5.78636
MYL5	5.62472	5.40599
PQBP1	3.9967	5.08638
BDNF-AS	-4.33292	4.26691
FAM47E-STBD1	-10.4104	1.30763
TSNAX-DISC1	-10.2802	1.18221
TNNI2	9.15291	6.1482
RPL39	4.49171	5.25133
PDE1A	-3.57483	4.05397
NCK1	-2.89552	5.8679
TMEM178B	-3.58264	4.13078
TP53TG5	-7.27419	3.32493
RFX4	-10.2515	1.1546
STBD1	4.96228	2.7891
TECTA	-7.35793	1.46369
MAP3K13	-3.02191	7.53397
PRSS56	7.90202	0.612233
RMI2	-10.3537	1.25301
DDX39A	3.38155	5.1312
EPHA5	-10.2511	1.15421
LINC00519	-10.4148	1.31192
CCDC88B	3.88199	3.74853
R3HDM1	-2.94725	5.63287
NLGN4Y	-10.1223	4.19176
ACTA2-AS1	12.7496	3.59424
DPYD-AS1	-7.37903	6.46691
SPC25	-5.09186	2.84346
APBB2	-3.14419	6.88084
CNTN4	-3.96116	4.43634
HGH1	4.25885	3.07181
TUBB	2.90333	6.0563
GSDMD	3.2856	5.5524
HSPB3	11.4018	2.24841
LCN10	9.46617	0.327756
RFX3-AS1	-6.31186	3.99041
SLC1A1	-3.32751	8.35229
PSMC5	4.36196	5.71668
COX6A2	8.19881	4.89185
UBXN6	3.21672	5.21538
LINC01152	-11.2634	2.13684
PRKCA	-3.54159	8.23322
TGFBR3	-3.3241	7.8591
WARS2-IT1	-10.744	1.63054
TSSC4	2.8849	5.48137
UGT2B10	2.85238	6.2358
CMTM8	-2.92796	5.26727
SARNP	4.50464	4.11384
BICD1	-3.59393	5.48461
ASB6	3.83421	4.484
GPR108	3.78345	5.36418
DYM	-2.88542	6.8471
EDEM2	-4.52376	3.37217
NELL1	-10.3109	1.21182
SDF4	2.98274	6.5209
IFT88	-3.22596	6.57962
INVS	-3.09301	6.22632
RBP4	4.0817	10.4932
FAM135A	-3.14433	6.47738
SRPK2	-3.0232	7.41659
MICAL1	3.21382	4.37347
ARHGEF26	-3.20996	7.69489
BAIAP3	3.55653	4.08838
RPS10-NUDT3	-10.1986	1.10388
SAA2-SAA4	-7.61481	5.29792
RGS20	-10.3321	1.23216
HAPLN4	3.92915	3.33763
PPP1CA	3.18412	5.24278
GLRA1	-11.1498	2.02605
PTPN4	-2.92638	5.74926
TMEM176A	3.25102	6.99448
SGSH	3.28038	4.55308
SLC47A2	-11.1352	2.01181
KCNB2	-10.2641	1.16676
LY6G5B	5.43853	2.05249
ABCA9	-3.53837	6.56403
RARRES1	-3.8207	4.35542
GJB7	-11.0958	1.97322
TMEM86B	3.49352	4.7075
TBC1D3D	9.82215	0.68477
ADCY4	3.7863	3.74878
MRPL49	4.13757	4.23433
ASIP	-5.27505	3.139
SCFD2	-4.23073	6.73719
RBFOX3	-6.34718	1.41971
ANAPC10	-2.9328	5.15638
CAMP	8.936	1.65605
RBM42	3.44632	4.00052
CFAP54	-4.15805	3.04007
IGSF8	3.2326	5.42306
OBSCN	3.68868	5.61666
SMN1	4.41258	3.90544
CYYR1-AS1	-10.9704	1.85085
ZNF277	-2.80335	5.68772
LILRA2	9.40341	0.271685
TRABD	2.85758	5.38527
ZNF529-AS1	-4.81447	2.92438
FAM155A	-4.57065	3.38941
CITED2	4.17021	7.43381
OTX2-AS1	-10.2136	1.11829
ANKRD28	-3.0757	7.91158
ARMC6	3.00965	5.58637
CERS2	2.81328	6.60674
DNMBP-AS1	-5.44784	4.5478
KCNE3	4.9316	3.76351
TCF7L2	-3.62917	8.60408
YPEL3	3.63967	5.59549
HMGB2	4.22615	5.79046
CLEC4G	4.1111	3.51634
LINC00616	-10.1051	1.01416
C6orf120	3.6107	4.48759
GPC6	-5.83231	9.67517
MAPKAP1	-2.79695	6.47891
PITPNC1	-3.29197	7.57299
LINC01482	-6.65028	4.51321
TNFSF4	3.64102	4.358
LRWD1	3.74378	3.53229
TBC1D3K	9.71932	0.583345
PTP4A3	4.39263	2.91638
GRM5	-10.2362	1.13999
CACNA2D3	-5.05856	2.23362
TXN2	3.63073	6.16893
GALK1	3.56885	3.65507
SKIV2L	3.43597	5.83832
HPR	4.33873	8.60898
SIGIRR	3.10408	5.50455
FLT3LG	9.51691	0.376934
TMEM161B-AS1	-3.15392	5.65278
COL7A1	4.25755	2.85903
FBXL6	3.51767	3.71142
SPATA5	-2.97003	5.50057
FRAT2	3.36722	3.94017
NDUFB11	4.14483	5.07412
COBLL1	-3.15471	6.95467
IMPDH2	3.65627	4.2505
MS4A5	-10.5157	1.40931
MUSTN1	9.26867	0.133947
LYG2	-10.4705	1.36564
IGKV1D-39	9.48024	0.340864
LNX2	-2.96948	6.98742
IFITM3	3.72828	8.61379
SH3BGRL3	4.71652	6.36893
SHISA8	8.15206	2.14475
ZNF772	6.67037	0.700847
LINC00470	-11.0423	1.92107
APOBEC3A	4.8402	2.86193
FREM3	-10.508	1.40187
SHISA6	-6.87493	1.87816
OXA1L	3.03088	6.26375
CHRM3	-6.58635	5.29115
CYBA	4.09791	5.28313
SEMA4A	3.64653	3.50864
CCDC178	-10.1126	1.02141
UQCRFS1	3.94349	6.47929
EHBP1	-3.25941	8.11791
SIGLEC14	10.0347	0.894957
TIAF1	9.54984	0.416412
C9orf85	-2.90028	5.00262
PTGES2	2.88291	4.93703
DDIT4L	12.7032	3.54787
ACTR1A	2.97433	5.34287
IL32	3.759	8.78401
PCDHGB7	10.3732	1.22996
ZBTB20	-4.4745	11.1692
SYTL4	-2.79409	5.83662
YIF1A	3.22574	4.58418
SDCCAG8	-2.74432	6.56178
SLC41A2	-2.87423	7.22956
KIFC2	3.1819	4.46951
PARP3	3.18532	4.18265
LINC00871	-7.3893	1.49425
MTFR1L	2.90849	5.16194
RPL8	3.14826	6.4915
NFKB2	3.38345	5.51593
FPR1	3.54527	4.56631
AURKA	3.74851	3.55713
ALDH6A1	3.28549	7.42729
S100P	6.00549	3.32442
RPL36A-HNRNPH2	-10.2879	1.18974
TRIM63	4.94341	2.67854
SHKBP1	3.45007	3.72752
GSTP1	6.93074	5.77808
PKP4	-2.83951	7.11129
ERCC6L	-7.11079	2.15676
OCEL1	3.40521	3.84748
PAQR4	4.47924	3.88642
PROCR	-4.12959	4.05918
PDC	-11.0313	1.91028
PINK1	2.80059	6.21893
CDC42EP1	3.04302	6.09995
LRP1B	-5.9808	6.05794
IFITM2	4.02584	7.89334
HCG17	-6.19933	4.31009
SPPL3	-2.79874	6.69702
SHISA9	-4.13924	4.26213
ISOC2	3.03534	5.27142
MMP15	3.92682	6.21939
NR2F2-AS1	-3.35328	4.48541
TG	-3.40303	4.00116
MAP2	-4.35651	5.1974
VWA8-AS1	-10.4533	1.34907
TRPM4	3.06796	4.8542
SIPA1L2	-3.33579	7.43343
CASC2	-5.14561	2.3366
HSD3B1	6.48028	2.74313
PCK2	3.27745	6.63108
DNLZ	5.04397	2.94371
CALN1	-4.2426	3.55379
C11orf68	4.16797	3.72563
ARSJ	-3.43855	5.77482
DHFR	-4.78723	7.06924
AKAP7	-3.2825	6.6104
ATXN7L1	-2.73083	6.11411
LILRA5	4.75388	2.34295
INHBE	3.39972	5.42491
TBC1D3C	9.48582	0.3536
RASA1	-3.00163	7.03305
ADRA2B	6.02811	1.18515
PNPLA5	4.6806	4.82777
ZNF20	-10.1236	1.03204
DDRGK1	2.80593	5.52752
PSTPIP2	-2.82494	5.28646
MAZ	3.19067	4.75914
CNIH3	-3.95938	3.20805
ELOF1	3.42278	4.19412
SAMD5	-3.40073	6.47087
XKR4	-6.68557	2.23077
CHMP2A	3.97927	5.41239
FAM131B	8.13181	0.859999
XKR8	3.63347	3.5399
TFF3	9.34646	6.56503
ATE1	-2.71424	6.73888
CRHR1	-9.95152	0.867528
TIMM23B	-3.00002	5.7302
DMC1	-10.0308	0.943304
KHDRBS2	-10.0902	1.00006
IGFBP7-AS1	5.10464	3.56215
INO80C	5.41356	1.96186
L3MBTL4-AS1	-6.58355	3.22542
MAGED4B	9.97874	0.832411
MAGED4	9.97874	0.832411
FAM71D	-7.18693	1.29894
BBS9	-2.8722	5.22116
HMG20B	2.96311	4.57734
ITGB2	3.24425	4.71004
TENM4	-6.45908	2.3976
WNK4	4.32549	4.67465
JTB	3.39291	5.95387
BMPR1A	-3.28446	5.87672
CTAGE15	6.30453	2.53426
MBNL1	-3.09513	8.48618
RETN	9.26597	1.98386
NXF1	2.68383	5.90118
IGKV4-1	7.82005	1.84706
TM4SF5	3.4392	7.29325
IFI27	5.88194	6.27837
COX6B1	4.02544	5.9902
MGAT4C	-5.08718	2.30074
PLCB3	4.11277	3.53423
ZNF222	7.59252	0.333486
HSPE1-MOB4	-7.50713	1.67244
STAG1	-3.64553	7.53344
RBP2	-10.1655	1.07226
ACY3	4.22732	2.91322
WRN	-2.98724	5.84963
IFNG-AS1	-7.35839	1.46401
ARHGEF28	-3.11221	6.05662
MFSD10	3.27923	4.77249
PBXIP1	2.96533	4.58439
CENPT	3.44536	5.19079
ZNF888	10.0196	0.872839
VTI1B	4.00815	5.51588
CHRNA1	7.38105	4.63494
MAMDC2-AS1	-6.19835	3.09534
SERPINF1	2.8525	7.43904
ZBTB20-AS4	-10.1333	1.04138
LINC01192	-10.0209	0.933869
STK33	-6.68712	2.9264
MRPS12	3.45591	4.24397
CRACR2B	4.96317	3.77296
DMWD	3.77145	3.82789
TUBA1A	4.17147	4.15592
PPP1R15A	3.30908	6.37664
GPR21	9.51136	0.37903
OSBPL6	-3.25257	4.84492
CHODL	-5.85258	1.46745
PNPLA2	3.35765	6.86427
YIPF3	2.90665	4.93942
RNF125	-3.01611	6.61642
CHRNA4	4.12318	4.54191
MAP3K5	-3.86181	7.92491
ACSS3	-3.39356	8.00215
CACNA1C	-4.20054	5.90754
TRMT112	4.94247	5.03858
CYP11B2	9.48024	0.348446
TMEM219	3.26504	5.26894
SFN	4.60584	2.43134
ARID5A	3.15427	5.17551
IGFBP3	3.3276	6.23531
DPP6	-6.25108	5.00817
NRARP	5.52306	2.30528
SPAG4	4.4336	2.60095
LRCH4	3.74036	5.22982
MPI	3.96935	4.79987
HDGF	2.77012	6.28367
EIF5A	3.18975	5.3487
ANK1	3.36634	4.28407
REC8	3.24961	4.56588
HOMER3	4.90667	2.29468
LRRC4C	-6.29156	3.00159
CEP112	-2.75766	5.64119
REEP4	4.1381	3.20546
PRMT3	-2.90431	4.76501
YAP1	-3.17444	7.76193
IGFBP6	5.32765	3.59958
SH3RF1	-2.83142	7.11129
NDUFA3	4.22557	4.68415
ZNF385D-AS2	-10.1788	1.08499
FSIP2	-3.88098	3.60888
IDH3B	3.47333	4.94646
ANKRD30BL	-9.95553	0.87153
DGKH	-2.78468	7.04877
LINC00536	-9.86959	0.789686
CDHR3	-4.45932	5.59279
ZNF223	9.09543	-0.0295432
SMURF2	-2.70707	5.87118
C19orf33	8.53995	2.03345
ST8SIA6-AS1	-9.86486	0.785204
CHURC1	4.35809	3.74371
NIPAL1	-3.60335	4.62064
KLRC3	8.97419	-0.154207
KCNIP1	-6.78654	1.89166
MYO3B	-6.7364	1.74368
LRP10	2.74429	6.07442
SMARCE1	3.74006	4.00996
DNPH1	4.21133	4.3314
NR2F1-AS1	-3.65087	4.10721
TMED9	2.79722	5.91407
TUBA4A	4.48201	5.3232
PLCXD3	-3.27378	3.90146
ZNF117	-4.89832	2.44652
AGBL4	-4.96158	3.66549
PHB	2.8294	5.15594
MRPL28	4.02597	4.09854
MYLK-AS1	-4.88951	3.95723
TNFRSF10C	3.55017	3.45853
APOA5	2.82038	6.6626
CYP4A22	3.27654	5.0611
E2F2	5.27702	1.88842
GAREM1	-3.9744	9.18028
ELMO1	-4.27114	7.13532
LINC01483	-9.88037	0.799994
HYDIN	-4.70986	3.43137
USP19	3.52757	4.65282
MST1	3.42643	8.85318
LHFPL4	-7.493	1.59471
IL12A-AS1	-9.97085	0.886163
ANKRD44	-3.50818	7.14448
HCAR2	7.42528	2.37659
CYP4F2	3.12186	5.91064
GMPPB	3.19564	4.53691
LINC00884	-3.54166	3.54606
CBLB	-3.57573	9.13997
FHL1	4.77371	7.60231
APRT	3.33816	4.66004
SLC25A23	3.18634	4.26423
P2RX5	8.00232	0.705993
MEF2A	-3.09397	8.1191
LPCAT1	2.93744	6.2971
SPOCK3	-9.9161	0.834011
GRWD1	3.37123	3.70212
CCND3	-3.04579	6.7494
PRRT2	6.95241	1.33662
MEIOC	-7.3953	1.56485
TTTY14	-15.3632	6.20827
TRDN	7.87992	7.40634
IFITM10	2.84396	5.22166
SYNPO2L	5.02598	2.88709
CNTN1	-9.80007	0.723707
SPARC	2.95286	6.44496
C14orf180	6.59826	0.123295
PUS10	-2.94852	5.94476
ADAMTS18	-6.84471	1.84859
TAGLN	3.20091	4.97596
CFAP221	-3.76705	4.22213
PEX5L	-10.1735	1.07989
LDLRAD3	-3.01039	4.78513
NCF4	4.22823	2.86761
NUTM2B-AS1	-2.64798	6.49707
CSMD3	-9.82117	0.74377
MYL6B	5.71428	5.49123
PCSK2	-7.26177	1.37114
MSANTD3-TMEFF1	-9.8777	0.797492
SV2C	-7.27169	1.3807
SYTL5	8.82925	-0.289824
IMP3	3.0117	4.52326
CEACAM6	10.1524	7.12545
PRR5-ARHGAP8	-7.09367	1.27596
LSAMP	-4.85617	4.20881
MT1M	-3.2728	5.86942
C12orf42	-7.03179	1.1499
MDH2	2.83448	6.53319
AMBP	3.83133	10.3921
UBE2E1	-3.06581	6.00813
NTN4	-2.8568	6.289
ARID1B	-3.39574	8.01819
FNDC9	-9.93236	0.849514
CADM1	-3.08551	7.5566
ZAR1	10.2119	2.92539
HS6ST2	-9.95759	0.873556
PIGQ	3.12111	4.55013
ARHGAP10	-2.8363	5.40056
CLRN1-AS1	-7.14443	1.25815
HCFC1R1	4.6053	3.6475
LDLRAD4	-4.46261	9.14559
NINJ1	2.86819	5.25217
ATP1B4	8.35026	1.07543
HOXB6	7.57681	0.315082
ZNF644	-3.27545	7.90903
LPIN3	2.91523	6.82105
HAGHL	8.78144	-0.341312
RRAGA	3.49668	4.54525
TMEM109	3.33587	3.73482
AVPI1	2.92127	6.4035
SLC25A37	2.81917	7.4873
[truncated: 17,346 more rows]
